# Supplementary material for: Using the heme peroxidase APEX2 to probe intracellular H2O2 flux and diffusion
Source: Nat Commun. 2024 Feb 9;15:1239. doi: 10.1038/s41467-024-45511-9 (PMC10858230; doi:10.1038/s41467-024-45511-9)
Supplement: Supplementary file 4 — Source Data [file 41467_2024_45511_MOESM4_ESM.xlsx]

## Sheet: Figure 1A
Time (min)	- Amplex Ultrared - H2O2			- Amplex Ultrared + H2O2			+ Amplex Ultrared - H2O2			+ Amplex Ultrared + H2O2
0	28	24	28	28	30	27	29	29	28	32	32	29
0.08	26	28	27	27	24	31	29	31	32	31	27	29
0.17	27	27	27	31	29	33	32	29	35	30	28	33
0.25	28	26	26	29	28	26	28	29	33	32	31	32
0.33	27	29	28	26	26	29	26	30	32	35	29	33
0.42	25	27	26	26	27	26	28	28	31	30	29	30
0.5	28	27	25	23	29	31	28	28	28	28	30	29
0.58	27	23	28	22	27	27	28	31	29	31	32	29
0.67	24	27	27	25	28	29	26	33	29	34	31	31
0.75	29	26	27	26	26	29	32	30	30	30	31	30
0.83	28	25	29	25	26	26	26	30	31	29	31	32
0.92	27	25	25	23	28	27	27	32	28	33	35	32
1	28	28	27	28	29	26	29	30	32	36	33	29
1.08	28	28	29	33	28	27	29	27	32	29	28	30
1.17	29	25	26	29	29	31	28	31	27	30	32	33
1.25	27	24	28	29	27	27	29	30	32	34	31	33
1.33	27	25	26	28	27	27	27	29	32	32	29	31
1.42	28	28	27	26	29	26	28	30	32	28	32	33
1.5	30	24	25	24	29	27	29	31	30	26	32	29
1.58	30	27	28	29	26	28	30	29	32	33	29	34
1.67	27	25	29	28	27	26	53	46	49	47	48	50
1.75	32	27	29	27	27	28	48	47	48	46	57	48
1.83	25	28	28	27	26	29	51	48	51	53	57	50
1.92	27	28	25	27	23	26	56	50	53	54	64	54
2	26	28	28	30	28	27	58	56	53	55	66	60
2.08	29	25	29	31	28	27	57	54	53	59	69	62
2.17	28	27	26	31	29	28	62	54	63	59	68	64
2.25	28	25	28	31	27	26	61	61	62	65	69	66
2.33	29	30	26	30	30	26	62	58	64	65	75	67
2.42	30	33	29	31	28	30	64	66	60	66	76	71
2.5	26	26	25	28	30	27	66	63	69	63	78	72
2.58	26	28	30	29	28	27	68	65	66	68	78	74
2.67	28	26	29	29	29	28	73	66	69	73	80	71
2.75	27	27	29	28	28	28	73	70	70	73	85	74
2.83	26	30	27	27	27	27	74	68	73	73	87	76
2.92	29	29	27	28	30	30	73	76	74	75	85	77
3	26	26	28	29	27	24	78	78	77	78	86	82
3.08	26	28	30	29	31	26	79	77	78	80	91	83
3.17	31	31	30	29	25	25	81	80	83	83	89	84
3.25	29	28	30	29	28	25	87	77	82	86	92	85
3.33	27	29	28	30	28	28	84	81	84	85	96	88
3.42	28	24	29	31	29	27	89	78	84	87	96	88
3.5	31	29	27	28	29	26	87	82	88	90	95	90
3.58	28	30	31	27	27	28	87	87	89	89	98	91
3.67	30	28	27	29	27	30	87	86	87	91	99	93
3.75	29	24	28	31	26	26	91	89	92	94	100	95
3.83	28	28	26	31	31	29	91	89	94	93	97	96
3.92	29	26	29	31	27	30	93	90	92	91	102	101
4	29	29	30	32	25	29	95	92	93	94	106	99
4.08	27	27	29	28	31	27	96	97	95	96	101	101
4.17	25	25	31	29	29	26	96	95	94	103	101	103
4.25	28	28	31	28	29	27	99	97	99	102	105	103
4.33	30	28	31	24	25	27	97	96	100	104	108	107
4.42	30	33	30	29	30	27	102	99	99	105	112	104
4.5	27	30	29	32	27	27	98	99	101	105	115	108
4.58	30	23	29	34	32	27	105	101	101	106	112	108
4.67	22	27	24	29	27	31	103	102	102	104	109	106
4.75	32	29	32	28	28	29	107	104	103	108	117	110
4.83	32	27	25	31	29	31	105	106	107	105	118	108
4.92	28	29	28	32	29	27	110	108	108	110	120	111
5	29	28	30	33	30	31	110	106	109	113	116	112
5.08	28	27	30	30	26	29	112	107	111	114	123	117
5.17	27	31	28	29	28	28	111	110	113	112	124	116
5.25	27	28	28	30	28	28	112	109	111	119	126	116
5.33	28	30	29	27	28	29	115	111	119	117	127	120
5.42	29	28	28	28	28	28	115	112	114	118	126	121
5.5	27	28	29	30	32	29	120	117	115	121	127	125
5.58	29	33	29	31	28	28	120	116	120	121	130	125
5.67	28	28	27	30	26	27	119	121	121	124	127	126
5.75	33	27	26	27	28	30	125	119	123	122	132	128
5.83	32	26	27	29	28	31	129	123	123	128	132	131
5.92	27	30	27	27	27	30	121	122	126	127	132	128
6	32	28	30	30	27	29	127	126	128	126	138	131
6.08	27	32	29	30	28	31	124	121	130	131	138	127
6.17	28	28	27	31	28	28	130	123	129	132	136	133
6.25	30	29	27	29	29	30	127	129	130	130	144	136
6.33	28	29	26	29	31	31	134	126	129	133	139	135
6.42	27	30	30	30	27	25	139	127	132	136	143	139
6.5	28	29	27	31	29	25	135	133	132	138	143	140
6.58	28	29	28	27	28	27	136	134	133	136	147	141
7.13	25	29	29	28	29	30	148	137	140	19587	29663	29740
7.22	30	31	30	24	29	27	144	143	144	30275	44834	42449
7.3	28	26	29	26	30	26	145	143	143	41274	59544	54429
7.38	30	25	28	25	30	29	153	146	145	51486	72831	66402
7.47	30	29	30	24	24	26	146	149	145	61150	85146	77470
7.55	27	28	30	29	28	25	149	147	150	70028	95664	87469
7.63	28	30	26	26	26	28	154	151	154	78277	105324	96665
7.72	26	26	30	30	27	29	156	153	154	85985	113491	104778
7.8	26	26	27	27	30	28	157	155	156	93643	120567	112429
7.88	31	33	26	28	29	27	161	155	154	100153	126792	118829
7.97	32	31	26	28	27	26	161	156	157	106281	132231	124549
8.05	30	28	29	27	27	26	159	161	161	112285	136747	129762
8.13	28	29	31	31	30	26	161	155	156	117152	140939	134676
8.22	27	29	29	25	29	29	163	160	159	122030	144902	138635
8.3	27	27	30	28	30	24	162	164	165	126297	148262	142545
8.38	25	33	28	29	27	30	166	162	159	130161	150619	145818
8.47	25	30	31	29	27	30	164	161	162	133512	153438	148519
8.55	26	31	27	28	31	27	166	163	163	137018	155292	151227
8.63	29	31	31	28	28	25	167	165	161	139743	157049	153540
8.72	30	31	31	29	27	27	172	166	168	142206	158599	155336
8.8	27	29	30	25	25	26	170	168	167	144418	160526	157231
8.88	30	29	31	27	28	27	175	167	165	146486	161434	159309
8.97	27	31	29	26	25	26	175	167	166	148332	162575	160535
9.05	27	29	30	26	27	28	177	167	171	150120	163738	161859
9.13	27	29	29	29	27	22	173	169	174	152041	164440	162962
9.22	28	29	28	27	28	27	176	173	175	153313	165298	164451
9.3	27	27	30	27	27	28	179	169	172	154494	166005	165558
9.38	28	30	28	29	25	29	178	174	173	155690	166477	165940
9.47	31	27	29	29	29	26	181	180	178	156652	166790	166993
9.55	28	28	30	25	29	28	182	173	177	157662	167326	167812
9.63	29	28	29	30	27	26	182	177	178	158740	167512	168350
9.72	28	29	30	29	29	28	184	179	177	159348	167942	168843
9.8	26	28	29	28	26	28	185	176	180	160420	167836	169503
9.88	29	30	28	30	28	26	185	176	181	160821	168262	169863
9.97	29	26	29	24	27	27	187	178	182	161899	168078	170292
10.05	27	30	29	27	26	29	184	183	185	162267	168205	170652
10.13	29	27	30	29	28	27	189	181	185	162502	168259	170867
10.22	27	30	28	30	30	29	187	183	188	162977	168404	171145
10.3	26	27	29	27	29	27	192	185	188	163816	168399	171385
10.38	30	27	28	27	29	30	193	192	186	163809	168575	171602
10.47	33	30	32	31	26	27	193	189	187	164189	168367	171679
10.55	27	29	31	29	27	27	193	189	189	164270	168351	171771
10.63	27	28	26	26	25	28	197	188	192	164754	168547	171668
10.72	29	28	29	27	29	30	193	189	194	164855	168622	171792
10.8	31	29	31	30	27	28	195	191	196	164947	168506	172054
10.88	28	31	31	29	24	26	197	192	192	165273	168667	172010
10.97	28	30	27	30	25	26	202	193	198	165181	168526	171892
11.05	27	31	28	27	30	29	200	194	195	165262	168966	171816
11.13	32	31	31	29	30	29	202	199	194	165364	168542	172030
11.22	28	30	32	29	29	31	204	196	200	165443	168398	171835
11.3	31	29	28	30	28	31	201	197	200	165833	168578	172042
11.38	29	29	30	30	25	26	206	198	201	165680	168625	172028
11.47	27	29	32	29	29	29	206	201	205	165382	168374	171934
11.55	27	27	29	32	26	34	209	200	202	165231	168820	172552
11.63	31	27	29	29	29	29	208	204	201	165604	168484	172014
11.72	31	29	29	29	30	27	211	207	204	165420	168518	172112
11.8	28	29	29	29	25	29	208	208	204	165880	168786	172343
11.88	26	28	30	30	30	29	215	208	210	165549	168800	172186
11.97	29	30	29	29	30	24	214	208	212	165489	168801	172454
12.05	29	29	31	29	30	24	212	209	210	165711	168643	172007
12.13	29	29	30	29	29	29	216	208	212	165527	168849	172211
12.22	29	27	29	30	28	30	219	209	213	165534	168888	172156
12.3	30	29	29	28	28	31	218	213	210	165614	168774	172305
12.38	27	27	34	28	30	29	221	212	217	165361	168573	172225
12.47	29	28	32	30	30	27	220	209	214	165604	168461	172206
12.55	28	29	29	28	30	29	222	214	208	165442	168836	172437
12.63	30	30	30	27	30	28	217	214	215	165562	169031	172300
12.72	27	28	30	27	29	32	221	215	216	165425	168544	172227
12.8	29	26	31	28	32	28	222	214	224	165689	168841	172525
12.88	31	28	32	27	34	33	226	218	221	165689	168653	172490

## Sheet: Figure 1B
Time (min)	- Amplex Ultrared - H2O2			- Amplex Ultrared + H2O2			+ Amplex Ultrared - H2O2			+ Amplex Ultrared + H2O2
0	31	29	27	33	29	28*	26	27	27	31	29	31
0.08	30	30	33	31	29	27*	30	32	31	31	29	31
0.17	31	32	30	31	28	32*	27	29	31	31	30	34
0.25	33	30	32	30	30	31*	30	34	32	32	32	30
0.33	31	32	28	30	31	29*	31	30	32	35	32	31
0.42	26	32	26	27	32	31*	34	34	31	30	32	31
0.5	31	31	32	33	29	32*	33	33	31	31	31	32
0.58	28	26	33	31	30	30*	33	34	31	28	32	28
0.67	30	30	31	31	33	30*	33	33	32	31	32	34
0.75	32	30	32	28	32	33*	30	34	27	31	30	27
0.83	30	31	27	32	34	36*	32	34	29	32	29	32
0.92	32	31	30	33	32	31*	31	33	30	33	30	32
1	30	31	31	35	32	31*	30	32	34	32	32	34
1.08	26	31	29	29	29	31*	30	31	31	33	32	33
1.17	30	33	30	30	35	36*	33	31	31	30	29	33
1.25	29	30	30	29	30	33*	29	32	31	32	33	33
1.33	33	32	30	33	30	29*	34	32	31	35	31	33
1.42	31	31	31	32	32	32*	31	34	30	29	30	35
1.5	28	30	33	31	31	32*	31	27	32	35	31	33
1.58	31	31	32	31	29	32*	33	31	30	28	32	33
1.67	30	32	28	33	33	32*	52	50	50	44	53	49
1.75	31	28	29	29	31	32*	57	48	47	45	49	50
1.83	29	31	30	28	31	32*	55	47	49	51	52	54
1.92	35	31	31	32	32	34*	53	47	50	56	50	52
2	32	33	33	32	32	33*	55	50	50	52	54	53
2.08	30	31	30	30	30	31*	55	53	55	53	51	58
2.17	30	32	30	27	30	32*	55	50	54	54	56	52
2.25	29	25	33	31	31	29*	56	52	54	56	54	54
2.33	28	29	30	26	31	33*	57	55	55	54	53	57
2.42	30	29	29	30	29	32*	56	53	58	60	57	60
2.5	30	30	29	33	31	35*	59	54	56	56	56	60
2.58	32	29	30	30	27	32*	61	57	59	57	59	61
2.67	29	29	32	30	29	35*	59	54	57	60	61	62
2.75	29	31	31	29	30	33*	60	54	57	59	57	60
2.83	30	32	29	27	29	35*	64	55	62	59	59	58
2.92	32	33	30	30	28	33*	63	55	61	60	58	60
3	29	32	31	25	32	33*	62	55	61	57	56	60
3.08	28	33	27	30	30	34*	63	56	55	58	63	59
3.17	27	29	32	30	33	31*	68	56	60	62	63	63
3.25	28	30	31	27	31	31*	65	57	59	58	61	64
3.33	30	29	30	34	33	34*	64	61	64	62	65	64
3.42	30	28	31	32	34	36*	67	61	62	62	60	63
3.5	28	28	28	32	33	32*	66	62	61	65	63	64
3.58	30	32	32	31	28	32*	68	65	64	67	64	61
3.67	31	31	31	32	32	31*	68	62	62	62	65	66
3.75	33	30	29	33	31	36*	70	65	62	65	64	65
3.83	29	33	32	30	31	32*	68	60	65	62	62	69
3.92	29	33	31	30	32	35*	68	65	63	61	67	63
4	31	29	29	32	31	34*	70	66	62	67	64	66
4.08	29	31	31	30	33	31*	71	65	65	66	65	68
4.17	29	32	32	31	30	33*	69	64	66	67	65	68
4.25	31	32	34	33	31	30*	75	62	65	67	67	66
4.33	31	30	30	30	32	35*	70	63	63	67	68	65
4.42	28	33	31	30	29	34*	69	65	70	64	64	66
4.5	30	30	32	32	33	35*	70	67	66	66	69	67
4.58	30	32	32	29	31	31*	73	67	67	68	67	67
4.67	30	33	30	33	30	32*	72	65	71	67	65	68
4.75	27	28	29	30	32	32*	69	66	65	68	68	68
4.83	30	31	32	32	30	35*	74	68	68	69	68	72
4.92	29	33	33	31	33	30*	73	62	66	67	62	72
5	30	30	30	30	33	31*	75	68	71	69	64	70
5.08	29	32	29	30	34	31*	77	68	68	68	68	69
5.17	31	30	31	31	30	29*	74	70	69	71	73	71
5.25	32	32	32	32	29	34*	78	69	70	71	69	72
5.33	32	30	36	32	30	34*	80	69	72	71	70	73
5.42	33	32	29	33	31	29*	76	72	71	73	74	74
5.5	28	31	34	33	33	32*	75	71	69	72	72	70
5.58	32	32	32	32	34	31*	78	69	71	75	68	77
5.67	29	30	30	31	32	32*	79	74	72	74	71	73
5.75	27	33	31	31	34	34*	80	69	71	70	75	74
5.83	30	32	31	32	28	31*	81	72	73	75	72	78
5.92	26	31	31	31	31	32*	79	71	74	77	76	76
6	30	32	33	28	27	34*	81	72	74	77	73	77
6.08	32	33	30	31	30	31*	81	73	75	74	74	79
6.17	31	31	31	33	33	33*	79	73	74	77	75	76
6.25	31	31	32	30	28	32*	85	76	75	78	76	79
6.33	30	27	33	31	29	31*	82	73	74	76	76	81
6.42	36	31	31	31	31	32*	81	78	75	78	74	81
6.5	31	31	29	30	30	29*	85	73	74	80	74	73
6.58	30	28	28	30	31	32*	80	74	77	76	79	82
7.13	52	56	49	62	42	87*	93	88	81	92	93	114
7.22	56	58	52	66	42	104*	91	90	81	101	92	123
7.3	48	57	57	71	42	115*	94	91	83	104	98	123
7.38	49	55	56	73	42	120*	91	90	84	109	103	127
7.47	51	60	55	75	45	115*	95	89	83	118	111	135
7.55	52	59	55	76	44	117*	96	89	83	121	116	142
7.63	54	55	51	74	45	120*	95	88	83	126	121	146
7.72	57	59	54	75	41	117*	95	90	86	131	126	150
7.8	55	60	47	71	43	119*	94	88	85	140	130	161
7.88	54	58	54	75	43	118*	97	91	82	141	133	162
7.97	56	57	54	74	43	120*	98	92	84	154	139	165
8.05	53	61	53	77	45	118*	98	92	85	158	147	172
8.13	52	60	53	76	45	114*	96	93	85	157	152	180
8.22	53	57	54	79	47	117*	99	93	85	163	156	186
8.3	51	57	54	75	44	122*	101	91	86	173	161	193
8.38	46	62	55	78	42	116*	101	92	85	176	164	200
8.47	52	60	60	77	45	119*	100	93	87	182	170	203
8.55	53	57	54	77	48	120*	98	91	88	188	178	208
8.63	48	57	54	78	47	119*	102	91	90	192	183	213
8.72	52	56	49	74	44	117*	98	95	87	196	185	221
8.8	51	63	52	76	46	119*	101	90	86	206	190	227
8.88	52	54	56	73	46	119*	102	98	89	208	194	232
8.97	52	59	57	74	42	116*	100	92	85	209	201	238
9.05	55	58	51	76	45	117*	102	97	85	217	206	245
9.13	49	61	55	72	40	116*	103	97	87	227	208	252
9.22	51	55	56	77	45	115*	102	95	87	226	212	254
9.3	51	58	58	74	45	119*	101	96	90	233	220	261
9.38	50	58	53	73	47	116*	102	95	91	237	224	266
9.47	51	59	51	77	45	120*	104	95	90	242	226	273
9.55	49	58	56	74	44	114*	103	97	88	248	231	282
9.63	54	57	54	76	45	116*	107	96	89	253	239	283
9.72	51	59	55	78	46	120*	109	94	88	255	243	285
9.8	48	57	52	77	43	116*	107	97	91	261	246	291
9.88	47	60	53	77	44	119*	103	96	92	268	249	298
9.97	50	58	56	74	46	115*	108	97	86	273	255	302
10.05	51	56	50	76	46	117*	105	98	87	277	259	308
10.13	53	54	51	77	40	120*	103	97	92	276	261	312
10.22	48	59	54	80	46	117*	102	101	92	285	269	319
10.3	48	60	51	71	40	115*	105	101	93	290	271	325
10.38	60	59	58	79	44	114*	108	99	92	296	279	328
10.47	49	56	53	80	45	119*	109	103	92	298	282	330
10.55	49	61	57	76	48	116*	106	99	96	306	283	336
10.63	48	56	57	75	40	117*	108	99	96	311	291	347
10.72	53	52	53	74	45	119*	109	97	94	312	292	349
10.8	49	62	54	79	44	115*	110	101	93	317	298	348
10.88	51	60	53	77	43	117*	112	100	94	319	302	359
10.97	47	60	52	77	40	117*	112	103	99	328	307	363
11.05	52	57	55	74	43	115*	109	103	96	328	311	362
11.13	49	61	52	77	46	114*	112	103	96	335	312	373
11.22	51	55	51	76	43	118*	112	102	93	336	318	378
11.3	50	56	53	80	46	115*	111	106	96	344	320	381
11.38	50	58	53	76	43	120*	107	104	97	353	326	384
11.47	50	58	56	76	42	117*	114	105	98	353	325	391
11.55	52	55	56	74	48	118*	114	103	99	352	331	397
11.63	49	59	57	77	44	119*	113	104	97	362	334	403
11.72	50	57	52	73	44	119*	118	104	96	365	338	406
11.8	51	54	54	76	43	120*	115	104	98	367	344	412
11.88	51	59	51	79	46	119*	115	108	98	374	346	418
11.97	53	58	54	76	47	118*	120	106	102	374	349	418
12.05	49	57	57	75	42	118*	116	107	98	385	357	424
12.13	53	57	56	76	47	115*	120	109	102	388	358	427
12.22	51	54	56	80	42	118*	119	107	99	390	364	436
12.3	49	61	51	76	42	121*	116	107	99	391	369	434
12.38	51	59	53	74	43	120*	118	108	102	400	373	441
12.47	49	53	53	75	41	120*	116	108	104	402	377	443
12.55	50	59	55	74	43	119*	119	108	102	412	379	445
12.63	46	54	53	78	46	113*	114	109	102	415	387	453
12.72	48	56	53	75	43	117*	119	108	103	412	387	456
12.8	50	56	53	75	47	117*	119	108	102	420	391	461
12.88	50	56	50	75	44	120*	116	111	103	425	390	467

## Sheet: Figure 2A and B (APEX2)
Time (min)	- luminol, - enhancer, - H2O2			- luminol, - enhancer, + H2O2			+ luminol, - enhancer, - H2O2			+ luminol, - enhancer, + H2O2			+ luminol, + enhancer, - H2O2			+ luminol, + enhancer, + H2O2
0	15	15	15	20	15	10	10	10	15	15	15	15	15	15	15	15	10	20
0.28	20	15	15	15	20	15	15	15	15	15	15	10	15	15	15	20	15	15
0.57	15	15	15	15	15	15	10	15	15	15	20	15	15	15	15	15	15	15
0.85	20	15	15	15	10	15	10	15	15	15	15	15	15	15	15	15	15	20
1.13	10	15	15	15	15	15	10	10	15	15	10	10	15	15	15	15	15	15
1.42	10	15	20	15	15	10	15	15	15	10	15	15	15	15	15	15	15	20
1.7	10	10	15	10	15	15	15	15	15	15	15	15	15	15	10	10	15	15
1.98	15	15	15	10	10	15	15	15	15	15	15	15	10	10	15	15	15	15
2.27	10	10	10	10	10	15	15	15	15	15	10	10	15	10	10	15	15	15
2.55	15	15	15	10	10	10	10	10	15	10	10	10	10	10	15	10	10	15
4.42	15	20	15	20	15	15	90	75	75	80	80	75	70	90	85	70	90	90
4.7	15	15	10	15	20	15	65	65	65	65	70	60	70	75	60	65	65	75
4.98	15	15	15	10	15	15	55	70	75	55	60	60	45	50	70	55	45	70
5.27	10	15	15	15	15	15	55	55	50	55	70	60	50	45	50	55	45	50
5.55	10	15	15	15	15	20	60	50	50	50	65	65	55	55	75	45	40	50
5.83	10	10	15	10	10	15	55	45	50	50	60	60	40	50	45	50	50	45
6.12	15	10	10	5	15	10	50	55	50	55	40	70	35	50	50	45	50	45
6.4	10	10	10	10	10	5	50	60	60	55	60	70	45	50	45	45	40	40
6.68	10	10	15	15	10	10	60	55	65	50	70	75	40	40	45	40	50	40
6.97	15	15	10	15	15	15	65	70	60	55	70	65	35	50	45	50	40	50
7.25	15	15	10	15	15	10	65	50	60	60	75	60	40	50	45	40	40	40
7.53	10	15	15	10	15	10	75	70	45	55	85	80	40	45	50	45	40	50
7.82	10	10	15	10	15	10	60	55	70	80	80	90	35	45	35	40	50	40
8.1	5	15	10	10	5	10	65	80	75	75	85	100	30	30	40	35	35	45
8.38	10	10	10	10	10	10	60	75	85	70	75	65	35	40	30	40	40	40
8.67	10	10	10	10	10	10	70	70	70	60	90	85	30	40	55	40	35	40
8.95	10	5	5	10	10	10	70	70	85	70	85	100	25	30	25	25	30	40
9.23	5	5	10	10	5	15	85	70	75	75	80	100	35	35	35	40	30	55
9.52	10	5	5	10	10	10	85	75	90	80	100	105	30	30	35	30	35	30
9.8	5	5	5	10	10	10	80	75	75	90	90	110	30	35	35	30	30	35
10.08	10	10	10	5	5	10	75	75	75	80	85	100	20	25	25	35	30	35
10.37	10	5	10	10	10	10	90	85	80	80	95	120	30	25	30	30	35	30
10.65	10	10	10	15	10	5	75	85	105	75	105	110	30	40	25	30	30	35
10.93	10	10	10	10	10	10	90	75	95	85	100	105	25	25	20	30	30	35
11.22	5	10	15	5	10	10	70	85	75	85	85	100	25	25	25	25	25	30
11.5	5	10	10	5	5	15	75	95	90	110	80	105	25	30	20	25	25	30
11.78	10	10	10	10	10	10	85	70	70	110	100	105	30	35	25	25	25	25
12.07	10	10	5	10	5	5	90	85	70	105	110	125	25	20	30	30	25	30
12.35	10	10	10	10	15	10	75	95	90	80	110	115	25	15	20	20	25	35
12.63	5	10	10	5	10	10	80	95	85	105	110	125	20	20	30	15	25	25
12.92	10	10	5	5	10	10	100	85	90	85	110	130	20	20	25	25	20	20
13.2	5	10	5	5	10	5	90	80	95	100	120	120	20	30	20	20	20	25
13.48	5	5	5	5	5	5	95	100	95	85	115	115	30	30	20	25	25	20
13.77	5	5	5	10	10	5	85	85	85	100	95	130	25	15	25	20	20	30
14.05	5	10	5	5	5	5	85	105	120	90	115	105	20	25	25	25	20	25
14.33	5	5	5	10	15	10	100	90	90	115	130	125	25	25	20	25	25	20
14.62	5	5	10	5	10	5	105	95	90	130	130	125	25	15	25	20	25	25
14.9	10	5	5	10	5	5	100	115	105	100	120	120	25	25	30	20	20	20
15.18	5	10	5	10	5	5	100	110	90	115	130	135	30	15	25	25	20	30
15.47	5	10	10	5	5	5	95	110	90	95	125	125	20	20	25	25	25	25
15.75	5	5	5	5	5	10	105	100	105	105	120	155	20	30	25	15	20	30
16.03	5	10	5	5	5	10	120	115	120	110	130	140	20	30	25	20	20	20
16.32	10	5	5	5	10	5	115	105	110	105	135	120	30	25	35	15	30	30
16.6	5	10	15	10	5	5	95	100	115	105	130	135	30	25	25	30	25	20
16.88	10	5	5	5	10	5	95	105	115	120	130	145	40	30	30	20	25	20
17.17	10	5	5	5	5	5	100	110	105	100	115	135	30	35	25	20	25	30
17.45	5	5	10	5	5	10	100	95	100	115	115	140	40	30	30	25	35	25
17.73	5	5	5	5	10	10	105	105	110	100	125	140	35	35	25	30	30	20
18.02	5	5	5	5	5	10	100	115	100	125	125	155	30	25	25	30	35	30
18.3	0	5	10	5	5	5	105	105	120	110	135	130	35	25	30	20	35	30
18.58	5	5	10	5	5	5	110	105	125	100	135	145	30	25	30	30	35	25
18.87	10	5	10	10	5	5	110	125	100	105	125	140	35	30	30	35	30	30
19.15	5	5	5	5	5	10	105	105	130	120	135	130	40	25	30	20	25	25
19.43	10	5	5	5	5	5	110	105	120	125	120	115	35	30	45	20	35	35
19.72	5	5	5	10	5	5	90	125	105	125	125	140	50	30	35	30	20	35
20	5	10	5	0	5	5	100	110	125	115	110	135	35	35	35	25	30	40
20.28	5	5	5	10	5	10	110	100	115	125	140	160	45	30	20	30	30	25
20.57	5	5	5	5	5	5	115	105	120	105	130	150	40	40	30	40	25	20
20.85	5	10	10	5	5	10	125	105	135	125	130	155	35	30	30	35	25	20
21.13	10	5	5	5	5	5	120	130	115	105	130	150	45	50	40	40	25	25
21.42	5	5	0	5	5	5	95	100	115	115	120	135	40	30	30	20	35	40
21.7	5	5	0	5	5	5	105	115	115	110	145	135	35	35	35	20	30	35
21.98	5	5	5	0	5	5	100	140	115	105	130	145	35	40	35	25	40	25
22.27	5	5	5	10	5	5	110	100	115	130	125	135	25	30	40	30	30	40
22.55	5	0	5	5	5	0	120	115	120	105	120	140	35	40	35	35	30	40
22.83	0	0	5	5	0	5	90	120	125	110	120	170	30	40	45	25	35	40
23.12	5	5	5	5	5	5	115	115	125	125	135	125	30	45	30	35	25	40
23.4	5	5	5	0	5	0	120	105	110	130	135	160	50	35	35	35	45	30
23.68	0	10	5	5	5	5	115	110	115	120	130	135	35	30	35	35	35	45
23.97	5	5	5	5	5	5	125	130	110	110	145	125	40	40	35	35	35	30
24.25	5	5	5	5	0	5	135	105	125	120	145	135	30	40	35	35	30	40
24.53	5	5	5	5	5	5	100	105	110	125	135	155	40	35	35	25	40	30
24.82	0	5	5	5	5	5	100	115	120	110	130	145	40	45	40	35	45	35
24.87	5	10	5	5	5	5	110	105	105	115	120	150	45	40	30	45	30	35
24.92	5	5	10	5	5	10	105	100	115	120	130	135	25	50	40	30	40	35
24.97	5	5	5	5	5	5	110	135	115	135	135	140	35	35	30	30	40	30
25.02	10	5	5	5	10	5	115	125	115	115	140	135	25	35	30	30	35	30
25.07	5	5	5	5	5	5	105	100	125	125	130	130	30	30	40	40	25	30
25.12	10	5	0	5	5	5	100	120	130	115	110	140	30	30	25	35	40	25
25.17	5	5	5	10	5	5	105	110	115	110	140	135	45	30	35	35	30	35
25.22	5	5	5	5	5	5	95	110	110	105	120	140	30	45	30	30	35	35
25.62	5	5	5	5	10	10	225	275	340	52850	58620	66180	95	140	455	428985	461045	511850
25.67	10	10	10	10	5	5	190	200	295	51025	58970	63040	40	130	410	430555	456425	489090
25.72	5	5	10	10	10	10	190	215	250	49715	60915	60375	65	115	410	420585	442405	460785
25.77	5	10	10	10	10	5	150	215	270	46585	58130	57170	40	105	435	396925	412805	424130
25.82	10	5	10	10	10	10	165	200	230	43145	55350	53530	50	80	340	363740	374885	375935
25.87	5	10	10	10	5	15	155	205	215	39145	51130	49745	50	80	325	328765	335010	328005
25.92	5	10	5	10	5	5	130	160	180	35580	46755	46065	35	80	300	291705	294960	280950
25.97	5	5	5	5	5	10	140	140	205	32025	43425	42740	35	85	250	255685	255300	237430
26.02	10	10	5	5	10	10	130	150	145	29155	40125	39545	50	70	220	220595	218130	196810
26.07	10	5	5	5	5	5	120	135	165	26490	37335	36825	35	65	225	187350	184905	159600
26.12	5	5	5	5	5	5	110	140	155	24000	34560	34115	30	50	170	157850	153135	128830
26.17	5	0	5	5	5	5	105	130	170	21610	32135	32210	30	60	145	131675	125800	102650
26.22	10	5	5	5	5	5	125	130	150	19925	29850	30395	30	50	125	107635	101595	80470
26.27	5	5	5	5	10	5	125	140	145	18065	28130	28620	30	50	100	87660	80995	62255
26.32	5	5	0	5	5	0	125	130	130	16795	26680	27060	35	40	95	70520	64500	47785
26.37	5	5	5	0	5	5	100	125	125	15540	25005	25870	35	45	65	56415	50375	36845
26.42	5	10	5	5	5	5	100	110	115	14325	24170	24665	30	35	80	44505	39465	27540
26.47	5	5	5	10	5	0	100	110	125	13415	23165	23720	40	30	60	34915	30390	20800
26.52	5	0	0	5	5	5	105	125	120	12555	21885	23250	40	30	45	27250	23915	15830
26.57	0	10	10	0	5	0	120	135	100	11835	21390	22290	30	30	50	21090	18020	11765
26.62	5	5	0	5	5	5	110	95	115	11065	20650	21485	30	35	35	16530	14160	9075
26.67	5	5	5	0	5	5	95	110	120	10585	20290	21185	25	30	30	13090	10925	6875
26.72	5	5	5	0	5	5	90	120	115	9835	19700	20740	25	25	35	10195	8375	5195
26.77	5	0	5	10	0	5	105	115	115	9415	19065	20300	30	30	30	8115	6310	3985
26.82	0	5	0	5	5	5	100	125	110	9180	18920	20310	30	25	35	6250	5005	2925
26.87	5	5	5	5	5	5	110	100	115	8555	18705	20125	30	40	35	4920	3780	2040
26.92	0	5	5	5	5	5	90	120	125	8430	18570	20030	25	30	30	3820	2925	1525
26.97	5	5	5	5	5	5	105	110	100	8020	18330	20100	20	30	25	2925	2150	1065
27.02	5	5	5	5	5	5	100	90	100	8015	18395	20340	25	30	25	2125	1580	725
27.07	5	5	5	5	10	5	100	110	115	7625	18635	20450	30	25	25	1635	1120	505
27.12	5	5	5	5	5	10	100	95	120	7600	18545	20390	30	25	35	1175	800	325
27.17	0	5	5	5	5	0	105	95	100	7395	18345	20515	20	30	25	845	570	205
27.22	5	5	10	5	10	5	105	85	115	7185	18585	20870	30	30	30	565	385	160
27.27	5	5	5	5	5	5	90	85	90	7085	18840	20845	25	30	25	400	260	120
27.32	5	0	5	10	5	5	100	85	110	6770	19300	21575	30	30	35	275	170	75
27.37	5	5	5	5	5	0	120	100	110	6865	19440	21900	25	30	30	185	125	50
27.42	5	5	0	5	10	5	105	100	105	6540	19555	22355	30	30	30	140	90	50
27.47	0	0	5	0	5	5	105	85	105	6710	19970	22615	30	30	35	95	65	45
27.52	5	5	5	10	5	5	100	115	110	6595	20270	23105	25	25	30	70	55	30
27.57	10	5	0	10	10	5	105	95	90	6755	20845	23275	35	25	35	60	40	30
27.62	5	0	5	5	10	5	90	110	90	6680	21000	24095	35	30	25	50	35	30
27.67	5	5	5	5	5	10	100	115	105	6660	21710	24255	35	25	25	40	25	15
27.72	5	5	5	5	5	5	105	110	115	6525	22100	24805	30	30	30	40	25	15
27.77	0	5	10	10	5	10	85	110	95	6615	22480	25195	35	25	30	25	20	15
27.82	5	5	10	10	5	5	85	105	105	6615	22960	26095	25	30	30	20	20	20
27.87	0	5	0	5	5	0	95	100	105	6550	23525	26315	35	35	30	15	20	20
27.92	5	10	5	5	0	5	105	100	115	6665	23860	27010	30	30	25	20	15	15
27.97	0	0	5	5	10	5	80	100	115	6795	24365	27335	30	35	30	20	20	15
28.02	5	5	5	5	5	0	100	85	115	6820	25090	27670	25	30	30	30	15	20
28.07	5	5	5	5	5	5	95	95	105	6895	25650	28320	20	35	20	15	15	10
28.12	0	5	0	10	0	5	95	90	125	7015	26110	28985	20	35	25	10	15	15
28.17	5	5	5	5	0	5	110	95	80	6965	26605	29035	25	30	25	15	15	10
28.22	5	5	0	5	0	5	115	100	110	7185	27290	29800	30	25	25	15	10	10
28.27	5	5	10	5	5	5	105	90	95	7115	27830	30510	25	35	15	15	15	15
28.32	0	5	5	0	5	5	80	100	100	7220	28120	30770	25	30	30	15	15	15
28.37	5	5	5	5	5	5	80	100	100	7505	28845	31020	25	20	25	10	10	15
28.42	0	5	5	5	5	0	90	90	95	7615	29630	31610	25	25	30	10	20	15
28.47	5	5	5	5	5	0	80	85	110	7560	29595	31870	35	25	30	15	10	10
28.52	5	5	5	5	5	5	95	105	95	7875	30655	32580	20	35	20	5	15	15
28.57	5	5	5	10	5	5	80	90	110	8205	31170	33135	20	25	25	10	10	15
28.62	5	5	5	10	10	5	100	105	105	8265	31425	33600	30	30	25	10	5	20
28.67	0	5	5	5	5	0	80	95	105	8560	31865	33625	30	30	30	5	10	15
28.72	0	0	0	5	5	5	105	95	90	8585	32175	34000	30	30	25	5	5	10
28.77	5	5	0	5	5	5	85	90	95	8710	32345	34285	30	15	25	10	10	10
28.82	5	5	5	5	5	10	100	105	100	8990	32925	34920	30	30	35	10	5	10
28.87	5	0	5	0	0	10	95	85	120	9205	33505	34905	25	25	20	15	15	15
28.92	5	5	5	5	5	10	105	100	120	9545	33865	35410	25	25	30	10	15	10
28.97	5	5	0	5	5	5	100	95	100	9820	34245	35755	20	20	20	15	10	10
29.02	5	5	5	5	5	5	90	105	120	9935	34325	35840	30	20	35	5	10	10
29.07	0	5	5	5	5	5	85	95	105	10310	34370	35925	25	30	25	15	15	10
29.12	5	5	5	5	5	5	105	85	105	10400	35190	36640	25	30	25	10	15	10
29.17	5	10	5	5	5	5	95	110	95	10680	35425	36820	30	30	35	5	15	15
29.22	0	5	5	10	5	0	95	120	105	11120	35670	36850	25	20	30	10	10	5
29.27	0	0	0	5	0	5	110	105	120	11140	35930	36885	25	30	30	15	15	10
29.32	5	0	5	5	5	5	95	100	105	11670	36195	36865	30	25	20	10	10	5
29.37	10	0	0	0	5	5	80	80	115	12120	36455	37200	20	30	25	10	10	10
29.42	5	5	0	5	0	5	105	105	110	12275	36765	37330	20	25	20	10	10	10
29.47	0	5	5	5	5	10	85	100	95	12630	37160	37365	20	25	25	10	10	10
29.52	5	0	0	5	0	5	75	80	100	13250	36940	37420	30	20	25	15	10	10
29.57	0	0	5	0	5	5	85	110	95	13600	37155	37490	30	25	25	10	5	10
29.62	10	0	5	5	0	0	95	90	115	13925	37225	37390	30	20	25	5	10	10
29.67	0	0	0	5	5	0	90	95	120	14315	36950	37860	30	30	35	10	10	10
29.72	0	5	0	5	5	5	95	100	105	14880	37390	37930	30	20	20	15	10	10
29.77	0	0	0	5	5	0	85	105	110	14860	37170	38085	35	25	15	10	10	10
29.82	5	5	0	5	5	5	100	100	115	15375	37445	38070	30	25	25	10	5	5
29.87	0	5	0	5	0	5	100	90	120	15765	37630	37785	20	25	35	10	10	10
29.92	0	0	0	5	5	0	85	120	110	16330	37610	38040	30	15	30	10	10	10
29.97	0	5	5	0	5	5	80	95	120	16600	37905	38105	35	20	25	10	5	15
30.02	5	0	5	5	0	5	90	110	100	17180	38385	38020	25	15	25	15	15	5
30.07	5	0	5	5	0	5	70	95	110	17545	37920	38130	25	25	20	10	10	10

## Sheet: Figure 2A and B (Mock)
Time (min)	- luminol, - enhancer, - H2O2			- luminol, - enhancer, + H2O2			+ luminol, - enhancer, - H2O2			+ luminol, - enhancer, + H2O2			+ luminol, + enhancer, - H2O2			+ luminol, + enhancer, + H2O2
0	15	15	15	20	15	15	15	20	15	15	15	15	15	15	15	10	20	15
0.28	15	15	15	15	20	15	15	15	15	20	20	15	15	10	15	15	15	20
0.57	15	20	15	10	15	15	15	15	20	15	20	15	10	10	15	15	15	15
0.85	15	15	15	15	15	10	15	20	15	15	10	15	15	15	20	15	10	15
1.13	10	10	15	15	15	10	10	15	15	15	15	15	15	15	10	15	10	15
1.42	15	15	15	10	10	15	10	10	10	15	15	15	15	15	15	15	10	15
1.7	10	10	10	10	10	15	15	10	10	10	15	15	15	10	15	15	15	10
1.98	15	15	15	15	15	15	10	15	10	15	10	10	15	10	10	15	15	15
2.27	10	15	10	10	15	15	15	10	15	10	15	15	10	15	10	15	10	15
2.55	15	15	15	10	10	10	10	15	10	10	10	10	15	15	15	15	10	10
4.42	15	15	15	20	10	15	20	15	15	20	15	15	15	15	15	25	15	15
4.7	15	15	15	20	10	15	15	15	10	15	15	15	10	10	15	15	10	15
4.98	15	10	15	10	15	15	15	15	15	15	20	15	15	15	15	15	15	15
5.27	15	10	10	15	15	10	10	15	20	15	15	15	10	10	15	10	10	10
5.55	15	15	15	15	10	10	15	10	10	15	10	10	10	15	10	15	15	10
5.83	10	10	15	15	10	15	10	10	15	15	10	15	10	20	10	10	15	15
6.12	10	10	15	15	10	15	15	15	10	10	10	15	10	15	10	10	10	10
6.4	10	10	10	10	10	10	15	10	10	10	10	10	15	10	15	10	10	10
6.68	10	10	10	20	10	15	15	10	10	10	15	15	15	10	10	10	10	10
6.97	20	15	10	15	10	20	15	15	15	15	15	10	15	10	10	15	15	15
7.25	15	10	15	10	10	15	15	15	15	10	10	10	15	10	10	10	10	15
7.53	10	15	15	10	10	15	10	15	15	10	10	15	10	15	15	15	10	15
7.82	10	10	10	10	10	10	10	10	10	10	10	15	10	10	10	10	10	10
8.1	10	15	10	15	10	10	10	10	10	10	15	10	10	15	10	10	10	10
8.38	10	15	10	10	5	10	10	10	10	15	10	10	10	10	10	10	15	10
8.67	10	10	10	10	5	5	10	10	10	10	10	10	10	10	5	10	10	10
8.95	10	15	10	10	10	10	10	10	10	10	15	10	10	10	15	10	10	15
9.23	5	5	10	10	5	10	10	10	10	5	10	10	5	5	10	10	5	10
9.52	10	10	5	5	10	10	15	10	15	10	10	10	10	10	10	10	10	10
9.8	10	10	10	5	5	5	10	5	5	10	10	10	5	10	10	5	5	10
10.08	5	10	10	10	10	10	10	10	10	10	10	15	10	10	10	10	10	10
10.37	10	10	5	10	5	10	15	5	10	5	10	10	10	10	10	10	10	10
10.65	10	10	5	5	10	10	10	10	10	10	10	10	10	10	5	5	10	10
10.93	10	10	10	10	5	10	10	10	10	10	10	10	15	5	5	10	10	5
11.22	5	10	10	10	10	10	10	10	10	10	10	5	10	10	10	10	10	10
11.5	10	15	5	5	5	10	5	10	10	10	10	10	5	10	5	5	10	15
11.78	10	10	10	10	10	10	10	5	10	10	10	5	10	10	10	5	5	10
12.07	5	5	10	5	10	5	5	10	10	10	10	10	10	10	5	10	10	10
12.35	10	5	15	10	5	10	10	10	10	10	10	5	10	5	10	10	10	10
12.63	5	10	5	10	5	5	10	5	15	10	10	10	5	5	5	10	10	5
12.92	5	10	5	10	5	10	5	5	10	10	5	10	5	5	10	10	5	10
13.2	5	10	10	5	10	5	5	5	10	10	5	5	5	5	5	5	10	5
13.48	5	5	10	5	5	5	5	10	5	5	5	10	5	5	10	5	10	5
13.77	5	5	5	5	10	10	10	10	5	10	5	10	10	10	5	10	5	5
14.05	10	10	10	5	10	5	5	10	10	10	5	10	5	5	10	5	10	10
14.33	10	5	10	10	5	5	10	10	5	5	10	10	10	5	10	10	10	10
14.62	5	5	10	5	10	10	10	5	5	5	10	10	10	10	5	5	10	10
14.9	5	5	5	5	5	10	5	5	10	5	5	5	10	10	10	10	5	10
15.18	5	5	5	10	5	5	10	5	10	5	10	5	10	5	5	10	5	10
15.47	5	5	5	10	5	5	10	5	5	5	10	5	5	5	5	5	5	5
15.75	10	10	10	10	10	10	5	10	5	15	10	10	5	5	5	5	5	5
16.03	5	5	5	5	5	5	5	5	10	10	10	5	5	5	10	5	10	5
16.32	5	10	5	5	5	10	10	5	5	10	10	10	5	5	5	5	5	5
16.6	5	5	5	10	5	5	5	5	10	10	5	5	5	5	5	5	10	10
16.88	10	5	10	10	5	5	10	10	5	10	5	10	10	5	10	5	10	10
17.17	10	10	5	10	5	10	10	5	10	5	5	10	10	10	5	10	5	5
17.45	5	5	5	5	10	5	10	5	5	5	10	5	5	5	5	10	10	5
17.73	5	10	10	10	5	5	10	10	5	10	5	10	5	5	10	10	10	10
18.02	5	5	10	5	5	5	10	10	5	10	5	10	5	10	10	10	10	10
18.3	5	5	10	10	5	5	5	10	10	5	10	5	5	10	5	0	5	5
18.58	5	5	10	10	10	5	5	10	10	5	5	10	10	5	5	5	10	5
18.87	0	5	5	5	10	5	5	5	5	5	10	5	5	5	5	5	5	5
19.15	5	10	5	5	5	5	5	5	5	10	5	5	5	5	5	10	5	5
19.43	5	5	5	5	5	5	5	10	5	5	5	10	5	5	5	5	5	5
19.72	5	5	5	5	10	10	5	5	5	5	10	5	10	5	5	10	0	5
20	5	10	5	5	5	5	10	10	10	5	5	5	5	5	0	5	0	5
20.28	5	5	5	5	10	5	5	5	5	5	10	5	5	5	5	5	10	5
20.57	5	5	5	5	10	5	5	5	10	5	10	5	5	5	5	5	10	10
20.85	5	0	5	5	5	5	5	5	5	10	5	10	5	5	0	5	5	5
21.13	5	5	5	5	5	5	5	5	5	5	5	10	5	5	5	5	5	5
21.42	5	5	5	5	10	5	10	5	5	5	5	10	10	5	5	5	5	5
21.7	5	5	0	5	5	5	0	5	0	10	5	5	5	10	5	10	5	5
21.98	5	5	5	5	0	0	5	5	5	5	0	10	5	5	0	5	0	0
22.27	5	0	0	5	5	5	5	5	5	5	5	10	5	5	0	0	5	0
22.55	5	5	5	5	5	5	5	5	5	5	5	5	0	10	5	0	0	0
22.83	5	5	5	0	5	5	0	5	0	0	5	5	10	5	5	5	5	5
23.12	0	5	5	0	5	5	5	0	0	5	10	5	5	5	0	5	0	5
23.4	5	5	0	5	5	0	10	5	0	0	10	5	5	5	5	10	0	5
23.68	5	5	5	5	5	0	5	5	5	10	0	0	5	5	5	10	5	5
23.97	5	5	5	5	5	5	5	5	0	5	5	5	5	5	5	5	5	10
24.25	5	5	5	5	10	5	5	10	5	10	5	5	5	5	5	5	5	5
24.53	5	5	5	5	10	10	5	5	5	10	5	5	5	5	5	0	10	5
24.82	10	0	0	0	5	5	10	5	10	5	5	5	5	5	5	5	5	5
24.87	0	0	0	5	0	0	0	0	5	0	5	0	5	0	0	0	5	0
24.92	0	0	0	0	5	0	5	5	5	0	5	10	5	0	0	0	0	0
24.97	0	0	5	5	5	0	0	5	0	0	0	5	0	0	0	0	0	0
25.02	0	0	0	5	0	0	5	5	0	5	5	5	0	0	0	0	0	0
25.07	5	5	5	0	0	0	5	5	5	5	5	0	5	0	0	0	5	0
25.12	0	5	5	0	5	0	5	0	5	5	5	0	5	0	0	0	0	0
25.17	5	0	0	0	0	5	5	5	5	5	10	5	0	0	0	0	0	0
25.22	0	5	0	0	0	5	5	0	5	0	5	0	0	0	0	0	5	0
25.27	0	5	0	0	5	5	5	5	0	0	5	5	0	5	0	0	0	0
25.62	5	5	5	10	10	10	5	5	5	25	10	20	0	0	10	5	5	15
25.67	5	10	5	5	10	5	10	5	0	20	10	20	5	0	0	5	10	5
25.72	0	10	0	5	5	5	10	5	5	20	15	15	5	0	0	10	5	5
25.77	5	10	0	5	5	5	5	5	5	20	5	20	5	0	5	10	5	5
25.82	5	5	5	5	0	0	0	5	0	5	5	15	0	5	0	10	10	5
25.87	10	0	0	0	5	0	0	5	5	15	15	15	0	0	0	10	10	5
25.92	0	0	0	0	5	5	5	5	5	20	10	10	0	0	0	10	5	5
25.97	5	0	0	0	5	5	5	5	5	15	5	15	5	0	5	15	5	5
26.02	0	5	5	5	10	0	5	5	5	20	10	10	0	0	0	5	5	0
26.07	0	0	0	0	5	0	5	5	5	15	10	15	5	0	0	5	15	10
26.12	5	0	5	5	5	5	0	0	0	20	15	10	5	0	0	10	5	10
26.17	5	5	5	0	0	0	10	0	0	15	5	15	5	0	0	15	5	5
26.22	0	10	5	5	5	5	5	0	0	20	10	10	0	0	0	15	5	0
26.27	0	0	5	0	0	5	5	5	0	20	5	20	0	0	0	5	10	5
26.32	5	5	0	0	0	0	5	5	0	15	5	15	0	0	0	10	0	0
26.37	0	0	0	0	0	5	0	5	10	10	10	15	0	5	0	15	5	10
26.42	5	5	0	5	0	5	5	0	0	10	10	15	0	0	0	10	10	10
26.47	5	5	0	5	5	5	0	0	0	15	5	20	0	0	5	5	5	10
26.52	5	0	5	5	5	10	0	5	15	15	10	20	5	0	5	15	5	15
26.57	5	5	10	0	10	0	5	5	0	25	5	15	0	5	0	10	0	5
26.62	5	5	5	5	0	5	5	0	0	20	5	15	0	0	0	5	5	5
26.67	5	5	5	5	0	5	0	0	0	20	5	20	0	0	0	10	5	5
26.72	5	5	0	0	5	5	0	0	5	10	5	10	0	0	0	5	5	5
26.77	0	5	5	5	5	5	5	10	5	15	10	20	0	0	0	5	5	5
26.82	0	0	5	0	5	10	5	0	5	15	5	15	0	5	5	5	10	5
26.87	5	5	5	5	5	5	0	5	5	20	10	15	0	5	5	10	15	5
26.92	0	5	5	0	0	0	5	5	10	25	5	15	0	0	0	15	5	5
26.97	0	5	5	5	5	5	5	5	5	20	10	15	0	0	0	10	15	10
27.02	5	0	5	5	5	5	0	5	5	20	10	25	0	0	0	10	10	5
27.07	0	5	0	5	5	0	5	5	5	15	0	20	0	0	0	15	5	10
27.12	5	5	0	5	5	0	0	0	0	15	5	10	0	0	0	5	0	10
27.17	5	0	0	5	5	0	0	0	0	25	10	20	0	0	0	5	10	5
27.22	0	0	5	0	5	5	5	0	5	20	5	15	0	0	0	5	5	15
27.27	5	0	0	0	5	0	0	5	0	15	10	15	0	0	0	10	5	10
27.32	0	5	0	0	5	5	0	0	5	15	5	15	0	0	0	0	5	5
27.37	5	0	0	0	5	0	5	5	0	15	5	15	0	0	0	15	5	5
27.42	0	0	0	0	0	5	0	5	5	15	5	10	0	0	0	5	0	5
27.47	0	0	0	5	5	5	5	0	5	5	5	10	0	0	0	5	10	5
27.52	0	5	5	0	0	5	5	0	5	15	10	20	0	0	5	5	5	5
27.57	0	0	0	5	0	0	5	0	5	25	5	15	0	0	0	5	10	5
27.62	5	0	0	0	0	0	0	0	0	15	5	15	0	0	0	5	10	5
27.67	5	0	0	5	5	0	0	0	0	15	5	10	0	0	0	10	5	10
27.72	5	0	0	0	5	5	0	0	0	15	10	10	0	0	0	10	5	10
27.77	0	0	0	0	0	0	5	5	0	10	5	10	0	5	0	10	10	10
27.82	0	0	5	0	0	5	10	0	0	10	5	15	0	0	5	10	5	5
27.87	0	0	0	0	0	0	0	0	5	10	5	10	5	0	0	10	5	10
27.92	0	0	0	0	0	0	5	5	0	20	5	10	0	0	0	5	10	10
27.97	0	0	5	5	0	0	5	0	0	15	0	25	0	5	0	5	5	0
28.02	0	0	0	5	5	5	0	0	0	15	10	10	0	5	0	10	15	5
28.07	0	0	5	0	0	0	0	0	5	10	5	20	0	0	0	5	10	0
28.12	0	0	5	5	0	0	0	0	0	20	15	15	5	0	0	5	5	5
28.17	0	0	0	0	0	5	0	0	0	15	5	15	0	5	0	5	5	5
28.22	0	0	5	5	0	0	5	0	5	20	10	10	0	0	0	10	5	5
28.27	0	5	0	0	0	5	0	0	0	10	5	10	0	0	0	5	5	5
28.32	5	0	0	0	0	0	5	0	0	15	10	5	0	0	0	5	0	10
28.37	0	0	0	5	0	0	5	0	5	20	10	15	0	0	0	10	5	10
28.42	0	5	0	0	5	0	0	10	5	20	5	15	0	0	0	10	15	5
28.47	0	0	0	0	0	0	5	5	5	20	5	15	0	0	0	5	10	10
28.52	0	0	0	0	0	0	5	0	0	20	5	5	0	0	0	10	5	10
28.57	0	0	0	5	5	0	5	5	5	10	5	20	0	0	0	15	5	10
28.62	0	0	0	0	5	5	5	5	0	25	5	5	0	0	0	10	10	5
28.67	5	0	0	0	0	0	5	5	0	10	10	15	0	0	5	5	5	10
28.72	0	5	0	0	10	5	0	5	0	10	10	10	0	0	0	10	5	5
28.77	0	0	5	5	0	0	0	0	0	10	10	20	0	0	0	5	5	5
28.82	0	0	0	0	0	5	0	0	5	10	5	10	0	0	0	10	5	10
28.87	0	0	0	0	0	0	5	0	0	15	10	10	5	0	0	10	5	5
28.92	0	5	0	0	0	0	0	0	5	15	10	10	0	0	0	10	5	15
28.97	0	0	5	0	0	0	0	5	5	15	5	10	0	0	0	0	15	10
29.02	5	0	0	0	0	5	0	5	0	10	10	10	5	0	0	10	10	35
29.07	5	0	0	0	0	5	0	5	0	15	15	15	0	0	0	10	0	5
29.12	0	0	0	0	0	0	0	0	5	15	10	15	0	5	0	0	5	10
29.17	5	0	0	0	0	0	0	0	0	15	5	15	0	0	0	10	5	5
29.22	0	0	0	5	0	0	0	0	0	10	5	15	0	0	0	10	5	10
29.27	0	5	0	0	0	0	0	5	0	20	0	5	0	0	0	5	10	5
29.32	0	0	5	5	0	0	0	0	5	15	5	15	0	0	0	5	10	0
29.37	0	0	0	0	0	0	5	5	0	10	5	10	0	0	0	5	10	5
29.42	0	0	5	5	0	10	0	0	0	15	10	5	5	0	0	5	10	10
29.47	0	0	0	0	0	5	0	0	5	15	10	5	0	5	0	10	0	5
29.52	5	5	0	0	5	0	5	5	0	20	5	10	0	0	0	5	10	5
29.57	5	5	0	0	0	5	5	0	0	10	5	15	0	0	0	5	0	10
29.62	0	0	0	0	0	0	5	0	5	15	5	10	0	0	0	15	10	5
29.67	0	0	0	0	5	0	0	0	0	15	10	10	5	0	0	0	0	0
29.72	0	0	0	0	0	0	5	0	0	15	5	10	0	0	0	10	5	0
29.77	0	0	5	5	0	0	0	5	5	10	5	10	0	0	0	5	0	5
29.82	0	5	5	0	0	0	0	0	0	15	5	15	0	5	0	5	5	0
29.87	0	0	0	0	0	0	0	5	0	10	5	15	0	0	0	15	10	10
29.92	0	0	0	5	5	0	5	0	0	10	10	10	0	0	0	0	5	0
29.97	5	5	0	0	5	0	0	5	5	15	5	10	0	0	0	5	5	5
30.02	5	0	5	5	5	0	5	0	0	10	0	15	0	0	0	0	5	5
30.07	5	5	0	0	0	0	5	0	5	5	10	15	5	0	0	5	5	5

## Sheet: Figure 3A (top panels)
Time (min)	PBS		1 nM		5 nM		10 nM		25 nM		50 nM		100 nM		250 nM		500 nM		1 uM		2.5 uM		5 uM		10 uM		25 uM		50 uM
0	24	20	22	23	20	24	24	23	26	23	21	25	20	22	23	21	24	23	23	21	28	22	24	23	24	22	24	21	26	24
1.15	26	25	26	21	22	28	22	21	24	24	26	26	23	23	28	25	24	26	26	25	25	27	24	24	24	25	26	22	23	24
2.3	26	22	27	25	24	22	21	22	24	23	24	25	27	26	24	24	23	25	26	24	22	27	22	24	24	23	22	27	23	22
3.45	26	21	25	24	21	24	24	22	26	22	23	24	26	27	25	25	24	24	24	25	25	22	23	24	22	27	25	27	26	25
4.6	24	26	32	25	27	24	27	23	27	27	27	24	24	25	27	22	25	24	30	29	24	27	26	25	24	23	24	25	22	23
8.88	48	49	50	46	48	48	48	44	50	44	46	43	47	45	46	45	47	48	48	49	47	47	47	46	51	48	48	45	45	42
10.05	62	55	52	51	56	61	62	60	58	57	61	55	60	51	51	48	56	57	57	60	56	57	58	61	58	55	54	55	50	47
11.23	70	63	61	57	68	66	70	72	70	65	68	63	65	61	60	57	64	64	67	69	63	68	70	65	63	64	58	58	59	61
12.4	74	70	70	63	77	77	81	76	80	78	79	75	73	69	65	58	73	77	77	82	79	80	78	76	78	71	67	62	67	64
13.57	81	78	76	70	84	80	87	87	90	86	88	83	78	78	75	64	79	79	85	86	90	90	89	87	81	80	79	72	74	74
16.53	124	115	112	107	125	127	137	136	152	153	180	174	243	233	464	461	873	884	1663	1677	4396	4158	9112	8751	17420	16946	36397	36009	42667	41663
17.7	129	123	116	109	133	134	147	147	167	162	198	185	247	242	488	495	933	947	1836	1867	4770	4646	9407	9464	17972	17851	36397	36856	49455	49107
18.87	144	130	128	112	145	143	154	155	176	171	202	200	258	253	493	498	941	959	1851	1869	4757	4679	9413	9469	17984	17820	36322	36750	49644	49942
20.05	148	132	134	123	148	152	161	162	188	182	208	207	265	254	500	498	956	959	1855	1879	4768	4681	9402	9506	17935	17854	36257	36608	49496	49586
21.22	149	145	139	131	157	160	174	173	197	190	219	213	274	264	500	511	958	974	1859	1888	4744	4690	9399	9493	18005	17756	36074	36518	49545	49575
22.38	161	149	145	131	162	168	179	179	199	196	226	217	279	269	507	509	963	976	1869	1883	4742	4677	9396	9488	17915	17767	36052	36475	49415	49584
23.57	161	156	150	142	168	173	183	183	203	201	228	224	284	273	508	513	965	975	1871	1888	4741	4672	9378	9440	17866	17800	35957	36412	49450	49469
24.73	168	158	163	140	176	180	187	192	206	206	237	223	286	276	518	524	968	978	1872	1887	4736	4686	9396	9442	17878	17670	35974	36286	49323	49403
25.9	176	165	165	148	178	188	193	197	218	209	249	228	292	285	520	522	979	988	1871	1896	4727	4674	9377	9417	17821	17674	35847	36255	49401	49301
27.08	177	169	165	154	187	186	205	199	222	219	247	240	294	287	521	527	977	997	1878	1895	4716	4665	9362	9437	17869	17705	35880	36427	49303	49477
28.25	181	171	171	159	195	191	202	206	224	220	255	244	298	294	526	528	977	1001	1879	1898	4724	4675	9379	9404	17778	17628	35874	36104	49501	49245
29.42	188	180	177	162	195	196	212	209	232	225	260	250	306	295	532	533	986	1002	1888	1904	4717	4674	9346	9413	17768	17684	35756	36155	49109	49317
30.6	189	183	185	166	199	203	217	216	236	231	262	250	310	302	545	534	987	1001	1876	1904	4748	4671	9392	9405	17750	17707	35810	36107	49140	49159
31.77	199	188	182	174	205	208	220	220	241	238	263	258	313	303	544	539	998	1007	1885	1908	4724	4662	9312	9401	17733	17584	35732	36169	49166	49137
32.93	202	195	195	177	205	215	224	223	246	240	270	260	315	309	546	545	995	1010	1887	1916	4727	4681	9325	9422	17726	17576	35640	36133	49317	49266
34.12	210	197	198	183	220	218	231	229	253	239	275	263	322	315	547	548	1004	1016	1893	1916	4710	4663	9337	9377	17790	17645	35676	35971	48971	49187
35.28	212	203	202	192	226	223	235	237	251	246	281	267	324	322	557	551	1009	1025	1899	1929	4723	4669	9336	9367	17623	17588	35700	36032	49115	49157
36.45	215	214	209	198	228	229	242	236	264	254	287	275	335	321	559	557	1011	1023	1899	1916	4717	4661	9324	9369	17769	17562	35504	36011	48950	49145
37.63	225	216	215	202	234	239	249	244	267	257	286	279	336	328	568	562	1018	1033	1891	1925	4719	4668	9300	9358	17656	17527	35593	35874	48951	49080
38.8	231	222	223	207	240	242	256	248	271	262	294	282	341	330	572	562	1022	1027	1899	1934	4710	4660	9301	9358	17651	17514	35608	35932	49130	48940

## Sheet: Figure 3A (bottom panels)
PBS	1 nM	5 nM	10 nM	25 nM	50 nM	100 nM	250 nM	500 nM	1 uM	2.5 uM	5 uM	10 uM	25 uM	50 uM
144	128	145	154	176	202	258	493	941	1851	4757	9413	17984	36322	49644
130	112	143	155	171	200	253	498	959	1869	4679	9469	17820	36750	49942

## Sheet: Figure 3B (top panels)
Time (min)	PBS		1 nM		5 nM		10 nM		25 nM		50 nM		100 nM		250 nM		500 nM		1 uM		2.5 uM		5 uM		10 uM		25 uM		50 uM
0	15	10	10	10	10	10	15	15	10	10	10	10	10	10	10	10	10	10	10	15	10	10	10	15	10	10	10	10	10	10
0.47	15	10	10	10	10	10	15	10	10	10	10	10	10	10	10	10	10	5	10	10	10	15	10	10	10	10	10	10	10	10
0.93	10	10	10	10	10	10	5	10	15	10	10	10	10	10	10	15	10	10	10	5	10	10	5	10	10	10	15	15	10	10
1.4	10	5	10	10	10	10	15	10	5	5	10	10	10	10	10	10	10	15	10	10	10	5	10	10	10	5	10	10	10	10
1.87	10	10	10	10	10	15	10	10	10	10	10	10	15	10	10	10	10	10	10	10	15	10	10	10	10	10	10	10	10	10
2.33	10	5	10	5	10	10	10	10	10	10	10	10	10	15	10	5	5	10	10	10	10	10	5	10	5	10	10	5	5	10
3.95	255	335	260	265	325	320	320	280	300	270	245	270	195	275	205	220	215	235	280	270	325	295	350	285	250	190	235	205	210	215
4.42	75	95	110	85	90	110	95	105	100	95	105	65	70	95	90	45	70	70	85	65	95	90	95	65	95	85	80	75	70	85
4.88	35	50	65	35	45	55	55	60	55	40	40	50	45	65	40	40	50	50	55	35	50	65	50	40	40	50	50	60	40	45
5.35	40	35	35	35	50	45	50	45	45	35	45	50	40	45	50	45	45	45	50	40	45	45	40	40	35	35	55	50	45	45
5.82	25	45	30	25	40	40	35	55	40	40	30	30	30	45	45	40	45	45	40	35	45	45	35	35	35	35	35	45	45	45
6.28	25	20	35	35	40	35	40	35	30	25	30	20	35	45	35	40	35	35	40	40	50	30	30	35	35	35	35	50	45	35
6.75	30	25	35	30	35	30	30	35	25	35	20	25	35	40	45	40	35	30	35	25	25	35	25	30	20	30	25	35	35	30
7.22	20	30	30	25	35	25	30	30	30	25	25	30	30	20	35	30	25	20	25	25	30	30	15	25	25	30	35	30	30	30
7.68	30	30	25	20	15	25	20	20	20	35	20	15	25	20	30	25	30	20	25	35	35	25	30	25	20	20	25	25	30	25
8.15	25	35	20	35	25	25	25	30	25	25	20	15	25	20	30	30	30	20	20	30	20	20	25	20	25	25	20	30	30	25
8.62	20	25	15	25	25	15	20	20	30	30	15	20	25	25	20	20	30	25	35	25	20	25	10	25	20	20	25	30	25	15
9.08	15	25	20	15	25	25	20	25	30	25	15	20	20	35	25	25	25	25	30	30	20	25	25	30	15	25	15	20	30	20
9.55	20	20	25	15	20	20	25	20	20	20	10	25	25	20	25	30	25	20	30	30	25	20	20	30	25	20	25	25	25	20
10.02	25	25	15	25	20	20	10	20	25	15	20	25	20	25	20	25	20	25	25	25	20	25	10	30	15	15	20	20	20	25
10.48	20	20	15	15	25	20	20	20	15	15	15	15	20	15	20	20	20	20	25	20	20	25	15	40	15	20	25	20	20	20
10.95	15	20	20	20	20	20	20	15	20	25	20	20	25	25	30	30	30	25	25	25	15	25	20	35	20	10	20	15	25	10
11.42	25	15	20	15	25	20	20	15	15	30	25	25	20	25	20	30	30	25	30	35	30	30	35	40	20	25	20	20	25	25
11.88	25	35	20	25	30	25	25	25	20	25	25	25	20	20	35	25	25	25	20	25	25	30	25	40	25	20	20	20	25	20
12.35	20	25	20	20	25	20	30	20	15	20	20	30	40	25	25	25	30	25	25	30	20	15	25	40	25	25	25	20	15	25
12.82	30	35	25	25	25	25	20	25	30	30	20	30	25	25	20	20	25	25	25	40	25	25	25	40	25	20	25	25	20	30
13.28	25	20	20	15	25	20	25	25	15	25	25	25	25	25	30	30	25	30	35	30	20	25	20	35	25	20	30	20	20	25
13.75	20	30	35	20	30	25	25	25	25	30	20	20	20	30	20	35	35	30	30	35	35	30	30	40	25	25	20	25	20	20
14.22	25	30	30	20	25	20	20	25	25	25	25	30	35	35	20	25	25	30	40	40	30	25	25	55	20	25	25	25	35	30
14.68	25	25	25	35	30	20	25	25	20	20	20	30	20	25	30	25	25	35	45	45	25	30	30	45	35	25	30	15	20	25
15.15	20	25	25	25	30	30	30	30	25	15	20	25	25	25	35	30	35	30	35	40	25	30	35	50	25	30	20	30	25	20
15.62	20	25	25	30	20	20	25	20	25	30	20	20	30	20	25	25	25	35	30	35	25	20	25	40	25	25	35	25	20	25
16.08	20	35	15	20	30	30	25	30	25	30	20	25	30	25	25	35	35	25	25	45	30	25	35	50	30	30	20	10	25	30
16.55	25	25	25	30	30	25	25	25	30	25	30	35	30	30	35	30	30	40	40	35	30	35	30	45	30	25	25	20	25	30
17.02	25	20	20	25	25	30	25	25	30	30	25	25	30	35	30	35	45	30	30	30	40	25	30	50	35	25	20	25	25	25
17.48	25	30	35	30	30	30	25	30	30	20	30	25	30	35	30	40	35	40	35	40	35	30	35	45	30	20	20	30	30	25
17.95	25	25	20	25	15	25	30	30	25	25	25	25	35	35	40	30	35	40	35	40	30	30	25	40	25	20	25	30	30	30
18.42	20	20	25	30	20	25	25	35	25	20	20	30	30	35	35	30	40	25	30	55	35	35	30	40	25	25	25	20	20	25
18.88	30	25	25	30	35	35	25	30	30	30	25	30	30	35	35	30	30	30	35	50	35	30	35	45	30	30	35	30	25	30
19.35	30	20	30	25	30	30	20	35	30	30	25	25	30	30	40	30	30	30	45	30	25	25	35	45	40	35	30	15	25	30
19.82	25	25	30	25	30	30	25	30	25	25	25	30	35	30	35	35	35	35	30	40	25	40	25	45	35	30	15	30	30	15
20.28	35	15	30	30	30	20	35	30	20	25	20	35	30	35	30	35	35	30	35	40	30	30	30	30	30	25	20	20	20	25
20.75	30	35	20	20	25	20	40	40	35	30	25	25	20	30	30	30	35	35	30	40	35	25	30	40	30	30	25	30	25	30
21.22	35	30	30	25	35	30	35	25	30	30	35	25	30	30	35	20	45	35	40	40	30	35	35	45	35	20	30	35	30	25
21.68	30	30	30	20	40	20	35	35	25	30	25	35	30	30	35	40	35	40	30	50	25	30	30	45	25	30	30	25	30	20
22.15	30	30	35	25	25	30	30	35	25	35	25	40	30	30	35	25	35	45	30	35	25	25	30	50	25	35	20	25	25	30
22.62	25	25	25	25	25	35	20	30	30	30	20	25	20	25	30	30	30	30	20	35	20	35	40	45	30	25	25	20	25	30
23.08	30	25	30	35	25	25	35	20	25	40	30	25	30	30	30	30	35	30	45	25	40	30	30	40	25	20	25	15	25	25
23.55	25	25	25	25	25	25	30	15	20	35	25	35	30	40	40	25	30	35	30	35	30	30	40	40	30	25	35	25	15	20
24.02	20	35	25	20	20	40	25	30	30	35	35	30	30	30	40	35	35	25	35	40	35	30	30	35	25	15	25	30	30	25
24.48	30	30	30	25	35	30	35	35	35	30	25	25	25	40	35	30	30	30	35	45	25	40	30	50	30	20	30	35	15	20
24.95	15	25	30	25	30	30	30	25	30	25	30	25	30	30	30	30	30	30	40	40	25	35	30	35	40	25	15	30	20	35
25.42	20	30	25	20	35	20	30	25	35	30	25	25	30	35	45	25	30	25	35	40	25	35	35	50	25	25	25	20	25	30
25.88	30	35	30	30	35	25	35	40	30	25	30	30	30	30	30	35	30	30	35	45	30	25	40	40	30	25	30	20	25	35
26.35	25	30	30	30	35	30	30	25	30	30	30	30	35	40	35	30	30	35	30	35	30	35	30	45	20	25	25	25	20	25
26.82	30	20	25	30	30	30	35	25	25	25	30	25	30	40	30	30	40	35	35	40	25	35	35	55	25	25	30	20	25	35
27.28	30	30	20	20	20	25	30	30	35	25	30	35	25	35	35	35	30	40	25	40	35	25	30	50	35	25	25	25	25	25
27.75	20	25	30	25	35	25	25	30	35	30	30	40	25	30	35	30	30	40	45	35	25	25	30	50	25	25	20	25	30	30
28.22	25	25	25	25	40	25	30	35	20	35	30	40	25	30	30	25	30	30	40	35	30	35	30	50	30	20	35	30	30	30
28.68	20	25	30	30	20	30	30	35	35	35	20	15	35	35	30	25	30	30	30	35	30	30	30	45	30	20	25	25	30	35
29.15	35	35	25	25	25	25	40	25	20	40	20	40	35	25	30	35	25	25	20	35	30	30	40	45	35	15	25	25	20	30
29.62	25	30	25	35	30	30	30	30	35	35	30	25	25	35	30	30	40	30	35	40	25	30	35	40	20	30	25	25	30	20
30.08	25	35	25	30	20	20	25	35	20	25	40	30	35	25	35	30	25	25	40	35	25	30	30	45	20	35	20	25	30	20
30.55	35	30	20	25	20	25	25	30	45	25	25	25	35	20	25	30	30	25	30	40	35	30	30	45	30	20	25	25	20	30
31.02	25	20	35	25	25	40	30	30	35	20	30	30	25	30	30	25	30	25	35	45	25	30	35	45	25	25	25	20	20	20
31.48	40	30	35	30	25	30	30	30	30	40	25	35	20	35	25	30	40	35	25	30	30	35	25	60	30	30	30	20	30	35
31.53	25	30	40	30	30	25	30	25	40	30	30	35	30	30	35	35	35	35	35	45	25	40	30	65	35	25	35	25	25	25
31.58	25	35	35	25	35	35	25	40	25	30	35	25	30	30	30	35	30	30	35	45	35	30	30	75	40	30	30	25	20	25
31.63	30	35	30	30	25	25	30	30	30	35	20	35	35	35	35	35	35	30	35	50	35	20	35	60	45	25	25	35	25	25
31.68	35	35	30	35	35	25	20	40	25	35	30	30	30	25	45	25	40	30	40	40	40	35	35	55	40	30	25	25	25	20
32.01	80	65	65	55	85	75	110	130	140	170	235	245	845	740	3275	2780	7020	6620	21890	26775	33015	32675	50760	70440	85605	77240	276385	270560	885155	857460
32.06	60	60	60	55	65	65	85	80	115	115	165	185	595	540	2210	1725	4465	3955	14190	17600	23665	23260	38060	56485	58950	56105	219515	216860	786885	767730
32.11	55	60	60	45	55	50	95	75	90	90	110	125	355	365	1290	1095	2775	2355	9250	12025	16535	15890	27485	42515	45760	42625	168240	166995	665820	658975
32.16	45	50	50	50	45	50	60	60	75	60	110	100	250	250	770	645	1650	1300	5680	7800	11640	10455	19690	31120	35275	31135	122220	124215	545675	543985
32.21	35	40	35	45	55	50	50	50	45	55	75	75	165	195	510	415	1015	720	3260	4915	7700	6765	13305	21875	27070	22380	85155	88590	431150	430805
32.26	40	35	40	35	50	40	60	50	50	60	80	55	125	135	355	250	580	430	1720	2855	5080	3970	8890	15145	20290	15880	56710	60795	328005	330000
32.31	40	45	40	30	30	45	40	50	55	50	45	60	100	95	215	160	385	275	930	1610	3080	2325	5315	9975	14915	10980	36855	41095	240460	243210
32.36	35	45	40	40	40	30	40	45	50	35	40	55	80	70	155	115	240	165	520	940	1735	1290	3205	6285	10680	7355	24000	26960	170475	174305
32.41	35	40	50	35	45	30	30	35	40	55	35	45	65	55	110	105	175	125	280	610	990	730	1790	3840	7560	5050	15950	17790	115500	120355
32.46	30	40	30	30	25	35	35	35	30	40	55	35	50	65	110	75	115	90	195	345	560	475	945	2140	5130	3280	10530	12135	75890	80885
32.51	30	35	35	40	40	30	35	40	35	25	35	40	55	55	75	55	100	60	145	270	325	270	525	1195	3330	2175	7170	7825	47465	53570
32.56	40	35	35	25	40	35	25	45	35	40	50	50	55	40	75	50	90	80	125	175	200	170	320	625	2085	1290	4790	5465	29520	34720
32.61	25	35	40	35	25	30	30	45	30	30	25	30	45	50	65	60	80	70	80	125	155	115	170	390	1240	810	3040	3675	17630	22045
32.66	15	25	35	35	45	30	30	40	35	30	40	35	35	35	65	50	65	65	80	110	100	120	115	255	780	520	1895	2545	10915	14010
32.71	30	40	25	25	30	30	30	35	45	45	40	45	45	45	60	55	50	65	50	105	85	100	110	175	430	335	1145	1595	6675	8815
32.76	20	30	30	35	35	25	35	25	30	35	20	35	35	50	55	40	55	35	65	100	60	75	65	145	270	200	690	985	4045	5530
32.81	35	35	30	35	45	30	25	25	40	40	30	30	45	45	55	45	55	50	60	85	50	60	70	100	180	140	405	640	2575	3400
32.86	30	25	35	30	35	25	25	35	30	30	35	40	45	45	45	35	50	60	50	75	45	70	65	95	105	80	225	395	1675	2225
32.91	40	30	30	25	40	25	25	40	35	35	25	25	35	50	55	50	50	45	50	70	50	50	60	100	75	70	130	230	1015	1405
32.96	30	25	30	30	40	30	40	30	35	35	30	30	40	40	40	40	40	40	40	55	50	45	50	70	60	50	75	140	570	905
33.01	25	40	30	30	35	30	35	30	25	25	40	35	40	40	35	45	40	40	40	65	35	40	45	75	60	55	70	90	355	545
33.06	35	25	30	25	35	30	30	30	30	30	30	25	50	30	40	45	45	40	60	50	50	45	45	80	55	30	55	70	230	345
33.11	30	30	25	30	30	25	40	40	35	25	30	35	35	45	35	40	50	40	40	60	40	40	45	55	45	40	55	60	140	225
33.16	30	25	35	25	35	35	25	30	30	40	30	40	40	40	45	35	45	35	45	65	45	50	40	65	45	40	40	40	80	150
33.21	35	25	30	25	25	35	30	30	30	15	25	35	25	40	45	35	30	30	45	55	45	45	35	40	55	35	40	35	65	100
33.26	25	35	30	30	35	30	40	25	35	25	30	35	35	35	40	35	50	40	40	60	35	40	35	50	40	30	40	35	55	80
33.31	30	35	35	30	35	30	40	25	30	35	40	35	35	40	40	30	40	35	35	40	35	40	35	60	45	35	45	35	35	45
33.36	25	35	30	30	30	40	35	30	30	35	40	35	35	35	35	40	45	40	40	50	35	40	35	60	40	35	30	35	35	45
33.41	25	25	35	30	25	30	30	30	30	30	30	30	30	50	45	40	45	25	45	50	40	50	35	60	40	25	35	30	35	40
33.46	35	30	20	30	20	30	25	50	35	30	35	40	30	50	40	35	25	40	30	60	30	45	45	60	45	35	25	25	30	45
33.51	30	25	35	25	35	25	35	40	35	25	25	35	35	40	35	40	30	25	35	50	40	30	35	55	40	35	25	25	35	40
33.56	35	35	30	30	25	35	30	35	40	40	40	20	35	35	35	30	45	35	30	40	30	35	35	50	30	25	40	35	40	35
33.61	25	30	20	30	20	45	40	35	30	30	30	40	30	30	30	35	40	35	35	50	35	40	35	50	35	30	40	25	25	30
33.66	30	25	25	25	30	25	20	35	25	30	35	45	30	35	40	40	35	35	40	50	35	35	30	65	40	30	35	30	25	25
33.71	25	30	25	20	25	20	45	35	25	25	30	40	40	25	30	35	40	40	45	45	40	25	30	55	35	25	25	25	30	30
33.76	35	30	25	30	35	30	30	35	30	30	40	35	35	25	45	25	40	30	50	50	35	20	30	45	30	25	35	30	20	30
33.81	30	35	30	25	30	20	35	40	35	40	30	40	30	30	35	35	35	45	35	50	25	30	40	60	45	25	40	20	25	40
33.86	30	30	30	30	35	20	35	25	25	30	30	40	30	30	40	35	25	35	30	35	35	35	35	60	45	25	25	20	25	30
33.91	20	25	25	20	30	30	30	25	25	40	25	40	30	35	30	25	30	35	35	40	35	35	20	45	30	25	25	25	20	35
33.96	30	30	30	25	40	30	20	35	25	30	30	40	40	30	30	30	30	40	45	45	30	35	25	45	30	40	30	20	20	35
34.01	45	30	30	25	25	30	35	30	30	25	25	40	35	30	30	35	45	25	40	40	35	35	30	50	25	25	25	30	25	25
34.06	25	25	20	25	30	25	35	20	30	45	35	35	30	40	40	35	30	30	40	45	30	35	25	35	30	30	30	10	25	25
34.11	30	20	30	20	30	30	40	20	30	30	30	30	35	30	30	40	30	30	45	45	30	45	35	50	40	35	20	30	20	20
34.16	30	35	30	30	30	20	25	25	40	25	35	30	40	30	30	30	35	25	30	45	25	30	25	50	35	30	25	20	25	25
34.21	25	35	25	25	40	20	30	25	25	30	35	25	35	35	35	30	35	30	35	55	25	30	25	55	35	30	20	20	25	20
34.26	25	30	30	25	20	35	25	35	25	20	30	40	25	35	35	30	40	45	30	40	30	30	30	40	35	25	25	25	30	15
34.31	25	25	30	30	30	35	25	30	30	25	30	40	35	30	25	35	35	25	35	40	30	25	30	40	35	25	30	20	20	15
34.36	30	20	25	30	30	25	30	20	35	35	30	30	35	40	30	40	45	30	35	25	25	20	35	40	25	25	25	25	15	30
34.41	30	40	35	35	30	30	30	30	30	30	35	40	30	40	45	20	40	25	30	45	20	30	30	45	25	25	25	25	20	20
34.46	25	35	25	25	30	25	30	30	35	30	30	40	25	40	35	35	30	40	35	35	35	30	30	55	20	20	35	20	20	25
34.51	30	30	25	30	30	25	30	30	40	30	25	35	30	40	30	20	35	40	35	35	25	35	40	35	40	35	25	20	15	20
34.56	30	35	25	35	35	30	40	30	25	35	35	35	45	25	30	35	30	30	35	35	35	25	25	40	30	25	25	20	15	15
34.61	30	30	25	30	35	30	20	30	25	25	25	30	30	30	40	25	25	40	45	40	35	30	25	40	25	20	25	25	15	15
34.66	30	25	30	25	25	35	25	30	25	25	35	25	25	35	25	30	40	35	45	35	25	25	25	25	30	25	30	10	20	20
34.71	40	30	25	30	30	35	25	35	35	40	30	30	25	30	35	25	25	25	35	40	30	25	25	25	30	20	30	20	15	20
34.76	30	30	35	25	35	35	25	30	25	30	30	30	30	45	35	35	40	45	35	50	25	30	30	35	25	30	20	15	15	20
34.81	25	20	30	30	20	25	25	35	35	30	25	35	35	40	25	35	40	35	35	40	35	30	35	35	30	25	20	25	20	25
34.86	30	25	20	30	30	30	30	30	25	30	30	35	35	30	40	20	25	30	45	50	35	25	25	45	25	25	20	15	20	25
34.91	40	35	20	30	30	30	40	30	25	35	30	40	35	30	40	25	35	40	35	35	30	30	30	40	20	15	20	20	15	20
34.96	30	30	30	35	25	30	20	35	30	30	35	30	25	45	35	35	30	30	25	25	30	25	30	40	30	20	20	15	20	20
35.01	30	25	25	25	25	30	30	30	35	35	30	35	30	35	35	25	25	30	30	25	30	25	15	50	30	20	25	10	20	30
35.06	25	25	20	20	25	35	30	30	35	20	35	40	30	35	35	25	35	30	30	30	40	25	30	40	30	20	20	15	10	20
35.11	35	25	25	20	30	20	35	30	40	20	20	35	25	30	40	30	40	25	25	35	25	35	35	50	25	20	20	15	20	25
35.16	20	30	30	30	20	30	25	35	25	25	30	30	35	30	30	25	40	30	30	40	20	30	20	30	30	20	15	20	10	20
35.21	30	25	25	30	20	20	20	25	30	35	25	25	35	40	40	25	30	25	40	45	30	25	25	35	25	10	25	20	20	15
35.26	30	35	25	20	35	35	30	25	35	25	25	30	35	40	40	30	30	25	35	40	20	30	30	40	40	20	20	15	15	15
35.31	25	30	30	30	30	30	35	30	35	45	35	40	30	35	30	35	40	40	30	30	30	25	20	30	35	25	20	25	10	15
35.36	40	30	20	25	35	30	35	25	35	25	30	25	30	25	35	30	30	30	25	30	25	30	15	40	20	20	20	15	15	15
35.41	40	30	25	20	25	35	30	20	30	35	35	35	45	30	30	20	30	30	40	40	30	25	30	25	35	30	20	25	15	25
35.46	20	25	30	25	30	25	35	30	35	35	30	35	25	25	25	30	30	35	30	45	25	25	25	30	30	20	25	15	15	20
35.51	20	30	30	30	30	20	30	25	30	20	30	35	25	35	35	35	25	30	30	40	25	20	25	40	25	20	20	15	15	10
35.56	25	30	25	20	25	20	30	35	30	35	30	30	40	30	35	25	25	35	25	35	20	25	30	25	20	25	15	15	15	25
35.61	30	25	25	25	30	35	25	25	25	30	30	30	40	40	25	25	35	25	35	30	20	30	30	35	25	25	15	15	15	20
35.66	35	25	25	30	25	35	20	25	35	30	25	40	30	35	20	30	20	25	25	45	20	25	25	40	15	25	25	25	15	25
35.71	20	30	30	30	15	25	35	25	35	30	30	35	35	35	35	40	35	35	30	40	15	30	25	35	20	20	20	15	20	15
35.76	20	35	30	15	35	35	25	25	30	20	25	30	35	25	30	35	30	20	35	40	30	25	25	25	20	10	20	15	20	10
35.81	35	35	30	25	35	15	20	20	30	35	25	30	30	25	30	30	20	25	35	35	25	30	30	30	15	30	20	15	20	15
35.86	30	20	25	20	30	40	35	25	35	35	20	30	30	35	30	35	25	25	40	30	20	25	20	30	25	25	20	10	10	15
35.91	25	25	20	30	25	25	30	20	30	25	30	35	35	40	25	35	25	30	35	40	25	20	15	40	20	30	10	15	10	15
35.96	25	30	20	20	30	35	30	30	30	35	25	35	30	35	30	25	25	30	35	40	15	25	20	45	30	20	20	15	15	15
36.01	25	25	25	25	25	30	25	25	35	30	20	40	35	30	35	30	30	30	20	45	20	15	25	35	20	10	15	20	10	20
36.06	20	20	35	20	25	30	30	25	30	30	35	25	25	40	40	35	25	30	30	30	25	30	20	40	20	15	25	10	15	15
36.11	25	20	25	25	30	25	35	25	35	25	20	25	35	30	25	25	30	25	45	35	20	35	20	25	20	20	20	15	10	10
36.16	25	20	30	30	25	25	25	20	40	30	30	45	25	30	30	35	35	30	30	45	20	20	25	40	30	20	30	15	10	15
36.21	25	30	35	20	35	35	35	35	25	40	25	45	20	30	35	30	25	20	35	25	20	20	20	35	10	15	15	15	10	15
36.26	25	15	15	20	30	30	30	25	25	35	30	25	40	35	25	30	30	30	25	35	25	25	20	20	15	10	10	15	20	15
36.31	20	35	30	30	40	25	40	35	20	30	30	30	35	40	30	25	30	25	30	45	20	25	20	35	20	20	15	10	20	20
36.36	30	25	25	25	35	20	25	35	35	35	30	30	35	40	35	35	35	30	30	30	30	20	25	35	20	15	20	10	15	15
36.41	25	15	25	30	30	30	30	25	30	30	20	40	25	40	35	35	35	25	45	35	20	20	20	35	20	15	25	15	15	10
36.46	30	35	25	20	30	20	30	30	30	30	20	35	25	35	35	30	40	25	30	35	15	30	20	40	15	25	20	10	10	15
36.51	25	25	30	25	35	30	30	25	35	35	25	40	25	30	35	35	30	30	25	40	15	20	20	40	20	20	20	25	10	15
36.56	25	25	25	25	40	25	25	30	40	30	35	35	30	30	40	30	30	25	35	30	15	15	25	40	25	15	25	20	15	15
36.61	25	25	25	30	25	30	25	30	30	25	20	25	35	35	45	40	25	30	25	45	25	30	20	30	25	20	15	15	10	15
36.66	25	20	20	25	20	30	35	20	35	35	25	30	30	45	30	30	35	35	35	40	20	20	20	30	30	15	15	10	10	10
36.71	20	25	25	20	20	30	40	20	30	25	30	45	30	30	30	30	35	25	30	25	20	25	30	40	25	20	10	15	10	15

## Sheet: Figure 3B (bottom panels)
PBS	1 nM	5 nM	10 nM	25 nM	50 nM	100 nM	250 nM	500 nM	1 uM	2.5 uM	5 uM	10 uM	25 uM	50 uM
80	65	85	110	140	235	845	3275	7020	21890	33015	50760	85605	276385	885155
65	55	75	130	170	245	740	2780	6620	26775	32675	70440	77240	270560	857460

## Sheet: Figure 4A
Added [H2O2] nM	Consumed [H2O2] nM
0	0
1*
5	2.93479
10	7.33769
25	15.3071
50	26.8468
100	49.7343
250	150.806
500	343.485
1000	734.387
2500	2009.02
5000	4291.09
10000	9080.78

## Sheet: Figure 4B
Time (min)	1/10			1/8			1/6			1/4			1/3			1/2			2.5 ug DNA			Mock transfected
0	33	32	34	31	33		31	34	34	31	36	34	34	36	37	34	34	35	36	35	37	34	35	36
0.08	33	32	32	37	36		34	32	32	35	33	34	36	36	38	35	38	37	37	35	37	37	32	36
0.17	33	34	32	35	37		35	34	34	35	35	36	35	34	35	36	37	32	35	36	36	37	38	34
0.25	33	30	34	34	37		32	34	33	36	35	33	34	39	32	34	35	30	36	35	33	36	38	36
0.33	32	33	33	33	32		30	32	33	31	34	35	34	33	34	33	37	32	36	34	35	37	36	37
0.42	32	34	32	39	35		36	35	36	30	33	33	34	36	37	36	36	35	39	34	36	34	38	35
0.5	35	32	32	35	36		33	35	35	33	36	36	35	34	35	33	37	33	34	36	36	38	40	36
0.58	34	31	34	39	35		33	33	35	35	35	34	33	35	35	36	36	32	34	31	37	36	36	37
0.67	34	33	39	35	30		36	32	34	32	34	35	34	35	37	35	30	35	34	34	37	34	35	34
0.75	32	32	33	36	34		30	34	32	33	35	35	37	34	36	35	33	32	38	34	32	35	36	34
1.6	51	50	49	63	63		82	86	83	101	106	100	158	158	159	212	224	227	365	375	360	399	409	396
1.68	49	51	54	63	66		88	83	88	99	101	100	162	156	156	213	213	229	361	375	357	402	411	388
1.77	57	55	50	63	66		84	90	85	104	97	100	158	160	159	202	208	231	365	365	348	395	403	378
1.85	59	54	52	69	68		91	89	86	100	102	104	158	162	161	195	203	229	355	363	345	390	386	370
1.93	65	59	57	74	71		91	92	93	104	102	108	160	160	163	198	210	222	343	357	340	374	375	367
2.02	66	63	58	79	74		92	95	94	106	103	110	156	169	172	201	213	223	341	353	343	364	375	368
2.1	70	62	62	78	84		96	97	96	104	109	112	160	168	176	213	221	226	330	356	349	367	361	362
2.18	73	67	62	82	84		102	99	99	110	114	118	160	172	177	214	230	230	334	362	361	370	372	366
2.27	77	73	65	85	86		104	99	104	114	115	120	164	171	183	217	230	224	340	370	355	379	381	380
2.35	81	76	68	84	88		105	103	104	119	115	121	166	174	180	226	239	229	348	382	344	390	396	400
2.43	86	75	68	90	92		107	105	108	116	123	120	168	179	187	230	245	228	348	381	355	396	398	403
2.52	92	83	75	93	93		108	108	109	122	121	122	171	184	186	236	247	232	365	390	365	401	408	405
2.6	93	80	77	96	95		112	112	110	125	122	130	172	179	189	238	249	233	369	402	370	403	417	407
2.68	99	86	76	97	100		113	111	110	123	128	130	175	183	187	237	249	237	369	399	378	393	411	413
2.77	104	86	86	99	105		114	114	114	123	124	129	177	182	190	238	256	240	380	405	382	391	413	417
2.85	104	93	81	100	105		116	113	117	126	127	130	178	185	192	239	253	242	382	401	386	397	406	414
2.93	111	92	88	106	107		115	116	113	124	130	132	182	184	194	244	250	246	386	410	390	387	404	419
3.02	118	97	93	112	108		120	117	117	126	135	138	185	186	193	246	254	248	388	405	387	379	404	410
3.1	117	104	96	108	112		119	119	121	128	135	136	186	186	192	244	252	249	389	404	394	378	393	408
3.18	122	102	104	110	112		122	116	117	127	135	138	185	190	193	242	252	252	395	401	390	384	399	410
3.27	131	105	103	108	113		122	121	122	130	141	137	185	189	195	245	256	256	390	398	389	383	396	408
3.35	131	114	105	114	118		128	126	118	132	144	136	187	188	192	248	255	255	388	403	391	387	399	412
3.43	141	115	112	121	118		126	121	124	131	140	142	192	188	192	247	260	257	393	402	390	389	407	400
3.52	140	118	117	117	124		128	126	126	133	142	140	194	190	193	248	253	259	392	403	391	389	401	402
3.6	146	124	119	119	125		126	123	129	132	144	145	193	190	194	252	258	264	396	406	390	380	406	401
3.68	149	127	122	123	123		128	128	126	136	146	141	195	191	192	251	262	260	393	401	386	380	398	397
3.77	152	132	129	125	128		129	127	130	135	145	148	194	195	189	253	260	259	393	402	387	384	396	394
3.85	156	138	131	125	133		133	130	130	141	150	148	195	192	196	254	258	266	399	405	387	384	399	394
3.93	162	137	135	129	131		134	130	133	140	144	142	196	196	193	256	261	264	399	405	390	380	397	395
4.02	164	145	140	129	135		132	135	130	141	147	142	194	195	198	256	260	267	401	404	388	380	394	390
4.1	169	149	143	133	137		132	132	131	142	149	146	196	195	200	260	263	267	400	407	389	379	391	385
4.18	172	157	146	135	141		133	135	133	142	147	144	196	197	197	261	267	270	402	406	391	380	392	383
4.27	177	155	152	134	141		136	134	136	143	147	148	198	198	200	260	265	272	405	408	395	385	388	386
4.35	176	161	150	137	142		137	141	133	144	152	146	199	199	197	258	263	268	406	407	387	385	391	388
4.43	185	161	156	140	142		137	138	135	148	150	145	199	200	200	262	269	270	406	401	389	382	395	385
4.52	189	164	165	138	146		140	139	140	144	152	148	198	195	201	263	270	271	406	403	392	384	395	383
4.6	187	169	171	141	145		142	140	142	150	153	152	203	200	202	267	267	276	409	407	392	377	396	386
4.68	195	174	171	144	143		142	143	142	154	155	152	205	205	202	267	271	272	407	401	392	386	394	384
4.77	198	182	174	148	149		141	144	143	149	155	149	202	202	205	268	270	278	406	405	393	385	396	384
4.85	202	179	175	147	146		144	146	145	151	158	149	208	204	207	269	275	275	411	408	393	386	395	384
4.93	203	186	180	148	149		146	145	144	154	154	154	203	208	204	272	272	279	408	408	395	387	398	386
5.02	212	185	190	152	154		147	142	145	154	161	156	211	204	208	271	276	282	414	408	393	384	395	389
5.1	217	191	192	151	152		142	147	148	154	158	158	206	206	210	273	279	282	416	409	397	385	396	389
5.18	218	197	199	153	155		146	151	149	153	161	158	208	210	211	274	275	284	413	410	402	383	396	391
5.27	224	201	198	155	156		152	154	151	156	164	156	209	207	211	278	281	284	412	416	398	387	396	392
5.35	226	208	199	159	156		148	151	148	160	160	159	212	209	208	276	281	284	419	412	405	386	393	393
5.43	230	206	212	162	162		152	154	152	158	161	164	211	210	216	282	279	285	417	413	404	386	393	392
5.52	239	213	211	158	160		152	152	155	158	164	165	213	215	216	281	281	287	415	408	408	391	395	394
5.6	238	217	217	158	164		152	151	158	159	168	165	216	218	215	279	285	287	418	411	405	390	405	396
5.68	241	219	218	164	166		158	161	156	161	168	167	215	220	216	285	284	291	419	418	411	395	399	393
5.77	246	223	223	162	164		155	159	161	163	169	163	216	221	219	279	286	287	425	416	411	389	398	393
5.85	254	227	227	166	167		160	161	160	166	172	166	218	220	220	285	289	290	423	422	410	391	402	393
5.93	257	226	229	167	168		160	162	161	166	170	169	220	221	220	283	290	294	420	422	410	390	398	397
6.02	260	236	238	168	171		162	160	164	165	173	173	221	221	224	285	290	294	430	422	417	391	403	395
6.1	266	243	243	171	170		166	161	162	168	176	172	224	223	226	287	294	293	425	429	413	396	400	400
6.18	265	241	242	174	171		162	166	167	170	174	171	222	230	226	287	294	298	430	424	412	394	400	398
6.27	272	250	244	173	177		166	171	166	170	174	175	224	227	224	290	293	299	433	423	416	396	405	400
6.35	272	252	247	173	174		167	172	166	174	180	177	225	225	229	293	293	299	433	430	423	393	401	399
6.43	279	252	253	172	179		167	171	172	171	176	179	224	229	231	295	296	298	431	430	418	393	404	398
6.52	279	253	258	176	178		169	172	172	178	181	180	232	228	229	298	298	302	440	429	421	396	405	401
6.6	289	259	265	179	178		172	175	176	173	180	183	232	232	230	296	301	305	440	431	423	398	405	400
6.68	292	263	264	179	185		173	172	176	176	185	181	229	234	234	295	300	302	442	429	425	398	404	400
6.77	296	264	271	182	183		174	177	176	179	182	185	231	235	231	298	303	305	440	428	425	396	406	403
6.85	294	270	274	178	190		174	173	178	178	183	186	233	234	235	299	307	304	444	431	424	400	407	404
6.93	300	272	277	185	189		175	180	176	182	191	182	233	240	241	302	307	310	440	433	427	397	404	401
7.02	303	274	282	184	186		177	182	178	184	189	187	233	243	238	302	308	308	445	435	433	400	406	403
7.1	314	280	281	189	194		180	182	178	184	191	190	239	239	244	300	308	311	445	435	430	393	408	402
7.18	312	284	288	188	192		179	182	182	185	190	192	236	240	245	303	310	314	444	438	431	403	409	403
7.27	315	283	289	191	195		181	185	183	186	193	191	239	244	243	305	308	314	448	436	434	393	409	405
7.35	317	287	296	193	195		181	184	184	187	191	192	242	241	243	306	311	316	448	442	436	407	406	400
7.83	1479	1169	1459	10204	9659		31782	32384	32758	68790	79515	62915	110095	114140	106257	80862	87278	83176	85016	62505	87168	419	420	426
7.92	1898	1525	1806	14984	14511		48036	49388	50945	87627	102466	87693	126059	127558	122981	101737	107526	99501	103334	86494	105366	417	426	423
8	2371	1846	2113	19923	19672		66108	66901	68708	107440	118192	110486	132596	137288	134513	117428	121400	111537	124672	110320	122562	419	435	428
8.08	2824	2130	2400	25335	25059		83696	83411	84516	123208	131042	127485	140730	143678	142126	128573	132284	121806	139227	126705	134179	428	442	434
8.17	3180	2400	2660	30669	30435		98131	96656	97864	133671	142422	138519	145885	147406	146911	136421	140612	128922	150139	139058	141908	432	444	443
8.25	3535	2667	2906	36139	36200		109495	107320	108558	140172	150262	145085	150071	149672	149562	142293	146892	134659	156568	148400	147119	440	452	450
8.33	3805	2893	3158	41604	41913		118647	116350	117321	145496	155090	149858	153694	151484	151993	147026	150596	139200	161711	154326	150834	443	458	456
8.42	4080	3121	3407	46830	47755		126697	123909	124299	149526	157929	152597	155628	152294	153101	150463	154049	143197	165374	158081	154013	452	464	462
8.5	4311	3348	3604	52234	53261		132836	129511	130483	152536	160385	155218	157617	153588	154027	153271	155614	146150	167240	161586	156302	457	467	466
8.58	4526	3565	3809	57441	58490		137574	134834	135300	154064	161772	156540	158976	154091	154659	155511	157506	148372	168540	164025	157685	465	474	469
8.67	4767	3791	4011	62382	63502		141878	138552	139309	155396	162838	157694	159707	154827	155314	157331	158094	150230	170942	166358	159405	470	482	478
8.75	4969	4003	4207	67152	68085		145165	141983	142972	156563	163765	158797	160762	155221	155818	158734	159382	151964	171713	167892	159973	472	483	484
8.83	5199	4221	4389	71964	72790		147770	145016	145224	157327	164562	159267	160469	155820	156092	159864	160053	153293	172711	169456	160648	476	486	487
8.92	5412	4446	4584	76553	77270		150100	147277	147960	158137	164762	159723	160778	156021	156418	160263	160253	154456	173454	170273	161560	486	493	499
9	5646	4651	4781	81008	81300		152475	149373	149756	158548	165257	160121	161488	156396	156625	161160	161021	155102	173949	171386	161312	489	501	502
9.08	5867	4880	4979	85015	85397		154138	150730	151561	158524	165848	160291	161897	156206	156700	161655	160966	155992	174067	172313	161783	498	505	506
9.17	6106	5101	5173	88855	89280		155625	152941	152979	158936	165899	160526	162130	156367	156778	162183	161232	156433	174772	172663	162177	499	513	513
9.25	6348	5334	5380	92462	92932		156268	153867	154067	159384	166320	160844	162193	156553	157016	162632	161376	156964	174165	173034	162147	505	515	517
9.33	6593	5555	5577	95918	96553		157448	154706	155215	159478	166321	160945	162039	156716	157021	162630	161900	157711	175147	173490	162255	510	527	521
9.42	6844	5802	5784	99235	99861		158674	155677	156042	159629	166269	160747	162345	156804	157008	163110	161931	157987	174517	173344	162555	513	531	528
9.5	7107	6051	5995	102143	102901		159027	156420	156874	159904	167205	161261	162489	156797	156932	163134	161828	158473	174549	173544	162325	518	535	538
9.58	7349	6278	6235	105172	105731		159499	157035	157240	159955	166453	161154	162893	156831	157004	162919	162388	158589	174767	173906	162668	527	542	541
9.67	7602	6506	6423	108103	108574		160292	157657	157899	159901	167009	161274	162522	156723	156905	163305	162486	158970	174636	173401	162423	534	545	545
9.75	7870	6759	6655	110566	111183		160931	157950	159103	160113	166934	161336	162959	156854	156906	163277	162555	159263	174538	173590	162609	536	549	545
9.83	8164	7013	6883	113211	113503		161103	158583	158977	160286	166774	161335	162275	156940	156924	163517	162873	159294	174459	173694	162734	545	557	556
9.92	8449	7265	7122	115571	116093		161132	158958	159179	160144	167353	161843	162422	157095	157152	163510	162647	159634	173822	174276	162904	549	563	562
10	8714	7532	7402	117787	117968		161763	159087	159664	160188	167382	161428	162459	156876	157334	163290	162795	159652	174667	174139	162851	556	565	571
10.08	9023	7772	7636	119567	119959		161778	159813	159665	160216	166977	161543	162395	157161	156868	163664	162405	159854	174101	173843	162621	565	574	572
10.17	9326	8028	7880	121721	122098		162147	159521	159697	160474	166882	161380	162748	157325	157058	163371	162583	160064	174627	173996	162751	567	577	577
10.25	9594	8311	8151	123632	123846		162147	159654	160296	160378	166786	161748	162675	156971	156921	163476	162806	160103	174487	174378	162871	570	583	585
10.33	9935	8568	8410	125387	125858		162574	160006	160121	160272	167004	161695	162404	157079	156983	163566	162769	160446	174866	174114	163339	576	591	597
10.42	10240	8868	8664	126977	127004		162114	160303	160527	160357	167382	161644	162677	156988	156939	163699	162489	160510	174698	174116	162946	577	595	596
10.5	10542	9150	8972	128592	128679		162330	160070	160098	160211	166869	161769	162348	157196	157132	163400	162634	160312	174556	173919	162948	587	598	595
10.58	10890	9483	9261	129905	130099		162731	160580	160325	160225	166817	161623	162997	157042	157066	163484	163212	160665	174512	174020	163152	594	605	606
10.67	11254	9783	9556	131548	131687		162241	160155	160826	160298	167001	161354	162831	156945	157146	163604	162849	160386	175079	174053	162842	593	606	610
10.75	11610	10023	9867	133226	132632		162377	160318	160755	160364	166657	161554	162562	157242	156673	163327	162941	160530	174577	173852	162931	598	607	615
10.83	11967	10325	10184	133755	133987		162438	160540	160385	160355	166962	161782	162549	157043	156936	163639	162967	160396	174711	174021	163109	606	610	616
10.92	12369	10682	10515	134957	134955		162683	160848	160668	160384	166934	161514	162307	157011	156941	163406	162780	160655	174740	173953	162761	610	625	631
11	12744	11028	10836	136564	136098		162355	160137	160250	160422	167030	161704	162590	157054	157111	163277	162793	160483	174699	174323	162108	622	625	630
11.08	13137	11327	11165	136999	136924		162235	160084	160500	160490	166704	161631	162570	156890	156981	163544	162934	160414	174812	174264	163112	620	629	632
11.17	13577	11691	11525	138018	137899		162558	160544	160522	160328	166891	161532	162523	157088	156743	163613	162742	160806	175046	174284	163040	623	639	638
11.25	14002	12039	11880	138958	138746		162919	160247	160515	160517	166644	161671	162579	156952	156825	163102	162681	160486	174887	174311	162989	625	645	644
11.33	14391	12394	12251	140036	139575		162327	160215	160918	160617	166871	161528	162525	156928	156614	163574	163471	160633	174548	174278	163397	631	647	641
11.42	14822	12766	12678	140732	140491		162575	160518	160467	160282	166779	161648	162367	157102	156575	163390	162713	160565	174803	174043	162871	638	649	654
11.5	15311	13146	13077	141782	141053		162362	160259	160439	160244	167158	161466	162956	157141	156477	163142	162737	160344	174448	174134	162817	640	656	653
11.58	15822	13554	13459	142144	141928		162380	160448	160890	160335	167193	161438	162337	157176	156667	163377	162716	160493	174895	173248	162578	646	658	659
11.67	16255	13956	13901	142760	142404		162454	160420	160367	160402	167264	161730	162562	156830	156516	163532	162584	160700	174974	174398	162945	649	664	660
11.75	16807	14352	14357	143418	143097		162497	160058	160613	160264	167157	161577	162200	157228	156668	163383	162685	160554	174726	174170	162667	656	668	666
11.83	17320	14798	14754	143831	143436		163091	160576	160423	160454	167187	161387	162344	157228	156764	163810	162773	160513	174803	174122	162990	655	671	669
11.92	17856	15184	15213	144521	144035		162411	160257	160357	160486	167078	161434	162077	157082	156390	163249	162675	160287	174662	174255	162734	661	674	677
12	18432	15673	15678	145357	144556		162461	160237	160654	160292	166885	161638	162782	156884	156375	163882	162819	160662	174991	174117	162998	663	679	681
12.08	19030	16104	16144	145830	145319		162540	160006	160688	160477	166941	161537	162962	156999	156690	163178	162640	160509	174872	173878	162871	668	683	683
12.17	19605	16568	16669	146081	145647		162524	160532	160348	160487	167161	161621	162560	156918	156651	163222	162591	160447	174747	173925	162973	670	688	689
12.25	20227	17089	17136	146265	146002		162697	160499	160647	160414	167705	161395	162318	156974	156372	163409	162940	160641	174217	172773	162897	679	689	692
12.33	20858	17594	17700	147133	146205		162411	160229	160544	160317	167160	161550	162509	156772	156350	163760	162844	160708	175083	174282	162954	683	691	694
12.42	21515	18089	18210	147240	146580		162307	160227	160632	160100	167333	161566	162272	156827	156226	163690	162710	160316	174601	174653	162815	687	700	693
12.5	22192	18657	18776	147464	146723		162377	160230	160463	160124	167061	161417	162788	156796	156575	163434	162971	160539	174922	173100	162718	689	700	700
12.58	22840	19203	19400	148230	147045		162575	160302	160424	160279	167350	161492	162803	156972	156453	163414	162847	160561	174807	174342	162861	691	707	710
12.67	23506	19764	20052	147994	147340		162415	160619	160360	160613	167140	161500	162451	156952	156389	163498	162846	160428	175353	174220	163032	695	710	708
12.75	24283	20352	20558	148651	147461		162413	160525	160564	160180	167238	161559	162816	156830	156555	163456	162530	160598	174896	174127	162950	699	709	713
12.83	25078	20987	21292	148433	147492		162292	160800	160583	160022	167347	161396	162209	157074	156388	163290	162811	160543	174820	174102	162891	705	714	715
12.92	25797	21624	21903	148737	147875		162676	160585	160427	160226	166998	161509	162499	156843	156409	163735	162682	160662	174931	174263	162994	705	719	716
13	26643	22196	22554	148871	148157		162842	160524	160496	160361	167387	161725	162845	156789	156708	163409	162625	160332	174851	174620	162866	703	727	726
13.08	27375	22861	23272	149307	147991		162641	160591	160484	160179	167128	161496	162458	156607	156224	163318	162790	160528	175088	174271	162856	714	731	731
13.17	28280	23530	23961	149139	148500		162372	160345	160645	160497	167235	161743	162346	156693	156532	163517	163077	160582	174805	174267	162994	714	729	728
13.25	29046	24270	24731	149319	148558		162419	160212	160181	160641	167244	161545	162653	156891	156081	163232	162873	160275	175263	173719	162599	720	735	731
13.33	29914	24926	25400	149334	148274		162354	160212	160457	160168	167618	161418	162394	157302	156246	163364	162802	160268	175002	173955	162297	719	740	742
13.42	30776	25650	26186	149406	148494		162383	160313	160467	160181	167284	161784	162472	156806	156078	163433	162826	160562	174823	174632	162854	727	740	738
13.5	31630	26473	26943	149742	148562		162377	160153	160645	160287	167167	161477	162570	157023	156306	163136	163116	160339	175125	173391	163010	727	744	745
13.58	32516	27121	27724	149452	148670		162638	160343	160478	160587	167148	161870	162833	157121	156392	163163	162972	160447	175205	174447	162717	732	746	749
13.67	33425	27878	28519	149497	148515		162346	160178	160427	160221	167185	161780	162536	156956	156366	163372	163005	160686	174880	173325	163083	731	752	751
13.75	34415	28710	29345	149644	148850		162588	160140	160520	160184	167210	161408	162369	157162	156221	163289	162905	160425	174998	174286	162951	734	752	753
13.83	35292	29531	30116	149794	148516		162456	160352	160758	160468	167201	161673	162271	156866	156474	163186	162625	160493	175401	173915	162882	740	754	757
13.92	36301	30291	30972	149695	148548		162548	160335	160781	160351	167326	161708	162907	156556	156354	163430	163482	160648	175325	174489	162799	746	758	758
14	37354	31162	31896	149460	148922		162444	161455	160612	160514	167128	161673	162534	156735	156332	163577	162871	160753	175224	173763	162896	750	762	765
14.08	38214	31954	32749	149551	148376		162587	160102	160601	160289	167305	161824	162292	156579	156167	163530	163348	160557	175377	175193	162885	752	765	763
14.17	39304	32818	33619	149769	148857		162376	160124	160441	160227	167276	161737	162249	156914	156376	163548	163161	161248	174893	173924	162809	753	766	768
14.25	40355	33647	34445	149615	149315		162404	160460	160755	160657	167581	161802	162743	156703	156387	163686	162858	160260	175687	174378	162902	757	778	773
14.33	41367	34548	35393	149844	148720		162634	160512	160436	160117	167592	161609	162409	156402	156032	163173	162819	160651	175898	174439	162809	763	774	777
14.42	42298	35380	36248	149681	148881		162395	160617	160564	160408	167615	162107	162706	156548	156130	163605	163127	160702	175297	174497	163119	762	774	776
14.5	43346	36197	37160	149655	148780		162552	160567	160313	160309	167545	161625	162653	156706	156070	163482	163243	160631	175222	174477	162890	765	786	783
14.58	44380	37138	38087	149885	148672		162552	160105	160397	160332	167799	161475	162354	156813	155958	163393	162909	160292	175167	174120	162884	768	780	782
14.67	45357	37984	39008	149706	148973		162450	160215	160435	160509	167554	161556	162693	156942	156254	163673	162876	160210	175233	174521	162896	765	780	784
14.75	46329	38906	39897	149875	148995		162334	160386	160605	160436	167499	161759	162712	156590	156386	163412	162796	160279	174874	174376	163360	774	792	790
14.83	47379	39811	40859	149754	148545		162179	160428	160457	160515	167645	161477	162746	156580	156192	163808	162934	160269	174930	174505	162976	777	795	794
14.92	48346	40699	41793	149595	148783		162633	160008	160709	160374	167206	161781	162741	156553	155947	163597	162976	160091	175542	174698	162760	777	795	791
15	49357	41734	42628	150054	148541		162359	160383	160625	160450	167572	161618	162585	156690	156129	163335	163715	160522	175757	174583	162930	778	794	795
15.08	50439	42483	43559	149612	148635		162266	160567	160437	160312	167794	161500	162497	156800	155979	163513	162917	160276	174947	174398	162714	784	797	799
15.17	51384	43371	44505	150184	148804		162519	160758	160524	160672	167321	161719	162152	156729	156487	163316	162779	160094	175772	174382	162791	790	797	800
15.25	52572	44271	45452	149596	148775		162598	160283	160714	160346	167521	161871	162473	156687	155833	163080	162908	160064	175329	174363	162643	785	800	797
15.33	53383	45187	46324	149535	149009		162513	160341	160745	160289	167297	161993	162413	156596	155926	163528	162920	160064	175362	174526	162819	789	808	802
15.42	54522	46040	47231	149955	148664		162709	160297	160936	160407	167237	161754	162631	156767	156177	163543	162876	160138	175551	174461	163143	791	808	798
15.5	55459	46923	48285	149713	148470		162498	160202	160359	160392	167696	161573	163057	156557	156145	163351	162955	160086	175136	174442	162867	797	808	811
15.58	56243	47774	49065	149602	148728		162647	160264	160248	160237	167784	161953	162589	156384	156123	163399	163100	160245	173950	173961	162600	796	812	813
15.67	57365	48701	49997	149695	148578		162403	160025	160334	160604	167343	161469	162722	156758	156250	163427	162887	160302	175714	174398	162497	801	816	814
15.75	58150	49518	50875	149610	148625		162567	160123	160419	160280	167619	161871	162445	156305	156122	163571	163175	160325	174899	174852	162773	803	818	822
15.83	59054	50371	51791	150049	148622		162524	160086	160837	160258	167393	161624	162267	156832	156257	163543	162916	160175	175282	174938	162742	803	818	816
15.92	60110	51301	52612	149894	148691		162426	160419	160536	160290	167475	161758	163020	156613	155820	163045	162979	160334	175493	174822	162842	807	820	822
16	60892	52127	53441	149527	148596		162697	160767	160436	160158	167772	161707	162260	156419	156469	163382	162852	160155	175461	174299	163221	808	821	820
16.08	61783	52814	54339	149834	148609		162734	160266	160784	160198	167866	161774	162824	156605	156043	163486	163077	160281	175683	173766	162654	814	828	827
16.17	62640	53672	55214	149607	148738		162443	160180	160514	160394	167454	162090	162535	156452	156144	163741	163141	160442	175382	174703	162803	812	827	826
16.25	63552	54414	55922	149664	148642		162567	160283	160571	160270	167629	161540	162826	156508	155672	163495	163122	160248	175663	174570	162507	816	824	831
16.33	64257	55213	56736	149747	149164		162327	160414	160699	160653	167217	161793	162498	156323	155696	163486	163039	160002	175883	174634	163058	819	828	832
16.42	65151	55988	57537	149743	148941		162901	160076	160721	160228	167660	161686	162395	156394	155767	163574	163167	160958	175339	174863	163161	827	831	830
16.5	65886	56767	58206	149614	148525		162546	160178	160832	160357	168076	161562	162620	156510	155730	163550	163108	160204	175139	174614	162791	819	838	833
16.58	66612	57572	58987	150152	148654		162554	160646	160424	160556	167703	162172	162481	156513	156055	163614	163140	160071	175554	174110	162893	825	834	841
16.67	67288	58262	59890	150476	148889		162539	160765	160465	160450	167683	161557	162431	156618	155952	163634	163182	160167	175495	174997	162888	828	840	840
16.75	68033	59053	60452	149868	148930		162772	160517	160535	160557	167642	162042	162326	156663	156031	163591	163158	159971	175528	174823	162834	829	843	845
16.83	68816	59670	61191	149932	148929		162844	160529	160568	160411	167593	161824	162635	156425	155705	163295	163204	160008	175924	175089	162942	827	843	845
16.92	69640	60331	61916	149792	148905		162554	160485	160719	160438	167801	161788	162280	156756	155875	163807	163227	159959	175791	174169	162854	833	844	843
17	69930	60951	62615	150034	148576		162685	160612	160392	160257	167603	161842	162630	156595	156001	163494	163192	159871	175719	174895	162912	835	842	848
17.08	70772	61645	63207	149885	148696		162476	160586	160688	160356	168038	161635	162272	156514	156147	163400	163424	159796	175118	174698	162776	829	852	843
17.17	71362	62282	63796	149902	148631		162563	160175	160593	160126	167603	162297	162584	156850	155751	163449	163113	159903	175990	174316	162870	832	848	851
17.25	72012	63072	64425	149959	149255		162906	160577	160487	160311	167870	161689	162412	156426	155855	163479	163639	160326	175889	174693	162659	839	852	850
17.33	72272	63599	65177	150211	148778		162618	160347	160463	160520	167536	162222	162302	156522	155613	163608	163175	159724	175229	174615	162896	840	850	850
17.42	73088	64162	65709	149817	148820		162704	160440	160631	160201	167568	161835	162521	157015	155826	163630	162933	159992	175639	175179	162542	842	852	852
17.5	73396	64656	66272	149911	148495		163104	160390	160546	160206	167683	162205	162963	156471	155948	163615	163397	159900	175499	174547	163108	842	856	860
17.58	74057	65220	66914	150079	148700		163147	160758	160609	160254	167743	161838	162588	156455	155387	163761	163170	160195	175343	174320	162700	843	861	857
17.67	74487	65738	67353	150248	148717		162716	160589	160487	160378	167723	162001	162352	156252	155564	163327	162992	159779	175566	174896	163035	843	861	858
17.75	75147	66309	67887	149868	148734		162732	160825	160618	160186	167685	162134	162496	156774	155532	163479	163259	160154	176043	174656	163128	848	860	861
17.83	75405	66655	68485	149873	148773		162922	160922	160617	160220	167625	161697	162262	156261	155569	163713	163234	159997	175087	174499	163110	849	864	863
17.92	75878	67255	68818	149935	148642		162668	160348	160598	160206	167695	161734	162586	156369	155513	163348	163112	159798	176020	174522	162724	854	864	868
18	76248	67716	69337	150151	149150		162526	160477	160745	160368	167577	161774	162804	156706	155726	163750	163052	159889	175410	174708	162940	852	870	870
18.08	76659	68019	69776	150050	148917		162483	160336	160798	160173	167709	161727	162271	156776	155570	163437	163205	159907	175667	175385	163092	855	867	867
18.17	76954	68471	70248	149971	149052		163018	160448	160534	160318	167887	161869	162642	156997	155569	163496	163141	160048	174521	174915	162597	855	870	873
18.25	77224	68909	70668	149990	148643		162821	160421	160717	160332	168083	161870	162759	156634	155749	163423	162948	160157	175346	174325	162872	856	872	867
18.33	77399	69184	70985	150193	148792		162628	160209	160425	160437	167592	161982	162457	156531	155839	163426	163003	159918	175670	174863	162845	860	871	877
18.42	77727	69617	71337	150170	148742		162693	160597	160440	160289	167845	161871	162491	156395	155655	163920	163219	159786	176290	175130	162893	860	875	873
18.5	77932	69927	71684	150027	148668		162545	160772	160774	160259	167473	161784	162402	156616	155394	163653	163267	160152	175343	174381	162789	866	878	877
18.58	78356	70270	72090	150088	148861		162814	160317	160898	160624	167829	161877	162524	156320	155602	163940	163161	159760	175362	174426	162917	861	876	877
18.67	78465	70740	72412	150114	148809		162620	160396	160658	160205	167829	161930	162365	156490	155566	163737	163535	160151	175080	174319	162868	868	879	878
18.75	78826	70824	72605	150032	149166		162820	160363	160890	160278	167677	161947	163156	156353	155538	163693	163108	159946	175549	174592	162985	866	878	881
18.83	79000	71130	72983	150179	148756		162688	160669	160676	160190	167944	161743	162235	156545	155525	163763	163073	160220	174883	174541	162791	870	883	884
18.92	79106	71394	73157	150128	149306		163127	160380	160876	160159	167893	161770	162453	156605	155574	163780	163225	159713	174716	174816	162964	870	882	882
19	79529	71583	73545	150104	149308		162583	160576	160635	160252	167764	161876	162955	156498	155188	163765	162930	159671	175597	175046	163473	877	876	887
19.08	79564	71882	73768	149977	148962		162758	160443	160836	160610	167755	161815	162527	156283	155309	164107	163060	159845	176037	174581	162931	870	887	889
19.17	79544	72082	74052	150324	148799		162595	160554	160530	160732	167662	162137	162450	156556	155391	163706	163237	159738	175359	174780	162899	876	892	890
19.25	79751	72233	74410	149983	148887		163112	160487	160865	160375	167907	161811	162595	156281	155382	163706	162986	159711	175541	174420	162854	879	890	884
19.33	79999	72464	74420	150101	148912		162655	160311	160639	160368	167892	161916	162520	156427	155256	163599	163365	160193	175565	174540	163076	875	895	887
19.42	80268	72572	74617	150458	148767		162669	160343	160671	160592	167776	161737	162096	156605	155328	163858	162999	160147	175544	174454	162910	879	893	896
19.5	80227	72711	74774	150353	149042		163145	160732	160934	160859	167787	161859	162384	156528	155600	163702	163298	160155	175384	174067	162960	882	895	890
19.58	80260	73056	75060	150322	148951		162916	160867	160765	160364	168044	162093	162370	156257	155314	163838	163127	159553	175924	174681	162961	880	902	896
19.67	80434	73068	75211	150138	148743		162862	160419	160855	160375	167626	161869	162441	156606	155366	163525	163319	159686	175722	174909	163426	881	894	898
19.75	80398	73277	75293	150183	148975		162649	160699	161214	160464	167767	161770	162487	156443	155315	163649	163273	159636	175598	174951	163442	885	897	902
19.83	80541	73384	75493	149959	149010		163034	160727	160772	160447	167674	161965	162623	156465	155262	163944	163054	160019	174834	174862	163087	878	898	893
19.92	80817	73683	75645	149968	149403		162841	160632	160838	160916	167608	161953	162496	156742	155285	163828	163562	160054	175811	174487	163120	883	897	903
20	80828	73547	75887	150128	149240		162616	160762	160621	160666	167699	161825	162527	156289	155475	163531	163240	159788	175494	174754	162924	886	896	898
20.08	80590	73624	75907	150188	148922		162825	160686	160557	160335	167746	161702	162339	156282	155731	163870	163210	160047	175581	174745	163085	891	902	900
20.17	80834	73667	75908	150347	149259		163272	160657	160781	160528	167706	162162	162585	156724	155696	163850	163171	159739	176082	174771	163367	893	908	905
20.25	80709	73756	75990	150230	148910		162920	161073	160955	160713	167768	161865	162407	156590	155239	164323	163151	159640	175183	174344	163112	895	904	904
20.33	80851	73857	76142	150047	148973		162827	160457	160720	160374	168331	162043	162692	156120	155356	163650	163277	159727	175731	174779	163242	894	907	906
20.42	80798	74010	76256	150200	149113		163187	160986	160857	160790	167817	162011	162506	156521	155292	163843	163083	159886	175715	175030	163506	893	909	909
20.5	80900	73975	76334	150247	148938		163044	160491	160772	160584	168058	162070	162580	156235	155299	163809	163393	159898	175900	174812	162990	892	908	904
20.58	80928	74207	76311	150685	148926		163001	160851	161380	160682	168176	162002	162370	156203	155478	164031	163104	159739	176394	174814	163055	896	909	908
20.67	80915	73984	76578	150201	148990		162984	160617	160728	160563	168198	161987	162701	156407	155121	163931	163284	160026	175671	174788	162982	895	910	913
20.75	80971	74217	76544	150246	149057		162918	160521	161156	160406	167865	162069	162342	156246	155478	163744	163530	160262	175903	174705	162954	898	909	910
20.83	81057	74119	76496	150449	148844		163270	160840	160642	160487	168019	161845	162545	156552	155417	164139	163331	160048	175815	174479	163192	902	915	909
20.92	80912	74259	76636	150224	148950		163059	160638	161204	160474	167713	162053	162579	156481	155681	164067	163274	159824	176289	174741	163055	900	920	915
21	81271	74173	76634	150417	148867		162787	160635	160754	160379	167952	161924	162839	156227	155361	163638	163602	159769	175761	174647	163159	903	923	917
21.08	81131	74333	76581	150811	148965		162855	160597	160773	160677	167874	162367	163001	156509	155324	163719	163400	160283	176242	174458	163373	903	920	914
21.17	81100	74202	76962	150736	149187		163196	160558	160544	160711	168486	162299	162538	156217	155332	163969	163564	159609	176133	175037	163348	902	914	916
21.25	81041	74255	76912	150369	149156		162847	160727	161106	160733	167641	162406	162645	156519	155722	163795	163260	159683	176556	175007	163017	901	923	918
21.33	81204	74362	76876	150510	149680		162912	160617	160897	160498	167952	161990	162939	156271	155190	163860	163386	159877	176023	174788	163837	909	920	914
21.42	81125	74246	76736	150449	149246		162996	160696	161093	160494	167921	161924	162557	156481	155193	163782	163492	159820	176318	174997	163242	904	914	919
21.5	81110	74392	77113	150358	149208		163246	160971	160825	160427	167778	162064	162790	156390	155319	164230	163258	160145	176074	174985	163172	905	924	920
21.58	81270	74476	76831	150666	149025		163055	160612	161019	160675	167672	162270	162843	157036	155350	164143	163640	159713	175952	174322	163103	913	922	924
21.67	81171	74529	76848	150097	149134		163315	160790	160873	160439	167746	161932	162453	156391	155555	164383	163364	160002	176250	174735	163378	911	922	920
21.75	81184	74312	76918	150351	149006		163044	161163	160988	160458	167880	161864	162655	156635	155452	163899	163131	159847	176417	175285	163137	914	923	926
21.83	81336	74491	77059	150672	149014		162850	160752	160957	160501	168128	162137	162588	156399	155249	163631	163199	160310	176299	174662	163702	909	930	923
21.92	81162	74350	76905	150569	149211		162927	160709	161311	160866	167923	161670	162901	156472	155187	164146	163318	160258	175444	175305	163165	914	928	924
22	81131	74451	77008	150690	149496		163003	160700	161116	160648	167949	162276	163079	156782	156036	164341	163507	159684	175796	174870	163540	916	927	924
22.08	81573	74467	76865	150408	149168		162936	160939	161015	160650	167740	162163	162556	156731	155278	163894	163395	159966	175863	174785	163242	912	928	931
22.17	81214	74436	76897	150223	149054		162979	160993	161019	160382	168115	162212	162793	156412	155432	164331	163235	159809	176253	174801	163438	917	932	937
22.25	81128	74497	77006	150389	149018		163013	160784	160655	160586	168057	162591	163030	156493	155662	163696	163233	159961	176087	175421	163204	915	934	930
22.33	81209	74385	77116	150700	149162		162868	160729	161303	160722	168343	162204	162618	156694	155684	164051	163348	159986	176085	175107	163229	921	925	932
22.42	81287	74615	76964	150404	149013		163072	160602	160933	160523	167888	162212	162812	156510	155432	163799	163147	159625	176365	175007	163401	920	930	933
22.5	81229	74477	76935	150309	149104		163083	160792	160979	160367	168083	162420	162763	156356	155464	164028	163520	159913	176663	174806	163131	920	936	932
22.58	81287	74593	77006	150420	149338		163302	161276	160966	160705	168097	162184	162793	156659	155263	163961	163640	159988	176564	174863	163075	919	938	931
22.67	81317	74441	77155	150422	149159		163068	160786	160819	160673	167941	161956	162810	156464	155709	163794	163187	159544	176555	174868	163158	916	934	931
22.75	81379	74371	76944	150666	149595		163066	160785	160672	160779	168005	162091	162700	156599	155270	163884	163209	159887	176517	174724	163256	921	933	929
22.83	81235	74583	77285	150321	149260		163114	161164	161076	160708	167935	161963	163112	156512	155660	163746	163535	159761	176431	175205	163432	922	933	936
22.92	81231	74564	76952	150748	149312		163244	160726	161053	160453	168063	162075	162727	156406	155330	164255	163220	160054	176352	174873	163467	927	942	943
23	81271	74420	77040	150535	149548		163028	160949	161160	160648	167868	162075	162758	156234	155254	163886	163261	159953	176478	175120	163488	925	936	937
23.08	81218	74586	77099	150608	149256		163308	160774	160907	160676	168170	162174	163040	156415	155469	164379	163572	160141	175941	175416	163339	923	938	933
23.17	81278	74533	77125	150553	149216		163128	160987	160930	160713	168205	162265	163229	156754	155829	163740	163569	159911	176117	174749	163596	923	942	943
23.25	81323	74621	76900	150613	149355		163357	160937	160735	160705	167871	162623	163046	156355	155076	164062	163545	159847	176347	175291	163587	923	943	938
23.33	81256	74520	77053	150506	149306		163581	160991	161116	160462	167960	162309	162733	156442	155402	163845	163342	160214	176569	174888	163319	926	941	946
23.42	81300	74760	76923	150577	149295		163059	160733	161157	160414	167780	162561	162751	156572	155434	164136	163398	159752	176279	175373	163218	933	942	943
23.5	81119	74716	76962	150302	149254		163043	160792	161136	160933	168402	162042	162941	156510	155215	164221	163570	160089	176058	175085	163338	931	945	944
23.58	81504	74636	77147	150559	149660		163067	160653	160955	160671	168256	162066	162670	156235	155621	164324	163275	159865	176108	174832	163457	930	947	944
23.67	81334	74696	76932	150467	149086		163577	160874	161112	160940	167892	162080	162876	156737	155235	164315	163292	160029	176310	175208	163221	928	949	945
23.75	81275	74627	77034	150289	149200		163115	161119	161655	160584	167988	162303	162754	156356	155666	164091	163750	159841	176583	175328	163253	932	948	941
23.83	81151	74732	76896	150443	149476		163603	160935	160905	160702	167868	162171	162886	156312	155544	164271	163424	159997	176309	175545	163285	930	943	943
23.92	81321	74821	77145	150617	149217		163082	161614	161427	160690	168153	162424	162899	156387	155764	164439	163469	159903	176427	175456	163145	936	944	949
24	81059	74640	77129	150512	149174		163379	160866	161358	160708	167937	162157	163009	156500	155406	164009	163758	159988	176189	175494	164065	934	952	948
24.08	81202	74574	77201	150389	149367		163375	160712	161346	160686	168136	161994	163202	156373	155558	164451	163439	159717	176332	175235	163060	938	949	945
24.17	81188	74689	77057	150479	149145		163142	160844	161515	160554	167826	162305	163010	156366	155502	163957	163533	160043	176340	175214	163254	934	952	948
24.25	81259	74664	77138	150767	149214		163638	160658	160835	160802	168269	162310	163098	156431	155498	164145	163619	159867	176364	174933	163414	942	953	951
24.33	81374	74627	77026	150460	149037		163004	160788	161427	160844	168061	162661	162760	156223	155458	164456	163416	159945	176273	175481	163511	937	950	946
24.42	81408	74710	77074	150582	149238		163200	160566	161316	160480	168101	162210	162862	156310	155815	164036	163579	159939	176198	175531	163228	934	954	950
24.5	81035	74632	77105	150505	149381		163386	160858	161166	160751	167961	162134	162631	156723	155328	164487	163322	160087	176231	174977	163285	937	953	948
24.58	81376	74683	77105	151098	149290		163321	161021	161334	160629	167949	162406	162899	156438	155418	164306	163481	159900	176654	175145	163244	941	954	952
24.67	81177	74623	77175	150629	148959		163174	160700	160882	161150	168228	162037	162689	156700	155824	163964	163630	159763	175917	175171	163383	937	958	951
24.75	81281	74724	77347	150387	149693		163247	160923	161361	160657	168350	162287	162880	156826	155753	164040	163745	159801	176395	175648	163475	940	956	957
24.83	81121	74766	77138	150571	149402		163132	160979	161509	160716	168316	162379	162786	156497	155364	164010	163417	159893	176582	175474	163159	948	958	954
24.92	81177	74642	77224	150637	149321		163301	160762	160843	160581	168256	162113	162859	156252	155322	164558	163466	160057	176212	175709	163289	944	958	955
25	81141	74830	77147	150443	149477		163320	161162	161313	160961	168009	162265	162990	156239	155361	164077	163191	160570	176152	175516	163378	938	958	960
25.08	81083	74577	77187	150669	149221		163341	161012	160886	160965	168282	162454	163219	156543	155424	163895	163482	160088	176503	175379	163330	939	959	953
25.17	81238	74601	77119	150694	149441		163228	160801	161320	160592	168603	162460	162839	156796	155521	164184	163724	159883	176958	175273	163262	940	955	962
25.25	81132	74649	77277	150597	149134		163480	160828	161567	161034	168127	162145	162625	156532	155572	164114	163845	159810	176178	175041	163277	944	958	955

[truncated: 111 more sheets: Figure 4C, Figure 4D, Figure 4E (left panel), Figure 4E (right panel), Figure 5A (top right panel), Figure 5A (bottom left panel), Figure 5A (bottom right panel), Figure 5B (far left panel), Figure 5B (middle left panel), Figure 5B (middle right panel), Figure 5B (far right panel), Figure 5C (far left panel), Figure 5C (middle left panel), Figure 5C (middle right panel), Figure 5C (far right panel), Figure 5D (far left panel), Figure 5D (middle left panel), Figure 5D (middle right panel), Figure 5D (far right panel), Figure 6C …]
